# Supplementary material for: Tetra­kis(triphenyl­phosphane-κP)silver(I) tetra­fluorido­borate
Source: Acta Crystallogr Sect E Struct Rep Online. 2012 Apr 28;68(Pt 5):m706. doi: 10.1107/S1600536812018247 (PMC3344421; doi:10.1107/S1600536812018247)
Supplement: Supplementary file 1 [file e-68-0m706-sup1.cif]

##############################################################################
#                                                                            #
# This CIF contains the data in a paper accepted for publication in          #
# Acta Crystallographica Section E. It conforms to the requirements of       #
# Notes for Authors for Acta Crystallographica Section E, and has been       #
# peer reviewed under the auspices of the IUCr Commission on Journals.       #
#                                                                            #
# Full details of the Crystallographic Information File format               #
# are given in the paper "The Crystallographic Information File (CIF):       #
# a New Standard Archive File for Crystallography" by S. R. Hall, F. H.      #
# Allen and I. D. Brown [Acta Cryst. (1991), A47, 655-685].                  #
#                                                                            #
# The current version of the core CIF dictionary is obtainable from          #
# ftp://ftp.iucr.org/pub/cif_core.dic.                                       #
#                                                                            #
# Software is freely available for graphical display of the structure(s)     #
# in this CIF. For information consult the CIF software page                 #
# http://www.iucr.org/resources/cif/software.                                #
#                                                                            #
# This file may be used for bona fide research purposes within the           #
# scientific community so long as proper attribution is given to the journal # 
# article from which it was obtained.                                        #
#                                                                            #
##############################################################################
data_global
_audit_creation_method     SHELXL-97
_journal_date_recd_electronic     2012-02-26
_journal_date_accepted     2012-04-24
_journal_name_full     'Acta Crystallographica, Section E'
_journal_year     2012
_journal_volume     68
_journal_issue      5
_journal_page_first     m706
_journal_page_last     m706
_journal_paper_category     QM
_journal_paper_doi     10.1107/S1600536812018247
_journal_coeditor_code     EZ2286
_publ_contact_author_name     'Dr. Jin Qiong-Hua'
_publ_contact_author_address
;
    Department of Chemistry
    Capital Normal  University
    Beijing 100048
    People's Republic of China
;
_publ_contact_author_email     'jinqh204@163.com'
_publ_contact_author_fax     '861068902320'
_publ_contact_author_phone     '861068903033'
_publ_section_title
;
Tetrakis(triphenylphosphane-\k<i>P</i>)silver(I) tetrafluoridoborate
;
loop_
    _publ_author_name
    _publ_author_address
    'Xu Huang '
;
     Department of Chemistry
     Capital Normal University
     Beijing 100048
     People's Republic of China
;
    'Qi-Ming Qiu'
;
    Department of Chemistry
    Capital Normal University
    Beijing 100048
    People's Republic of China
;
    'Xin Wang'
;
    Department of Chemistry
    Capital Normal University
    Beijing 100048
    People's Republic of China
;
    'Qiong-Hua Jin'
;
    Department of Chemistry
    Capital Normal University
    Beijing 100048
    People's Republic of China
;
    'Cun-Lin Zhang'
;
    Key Laboratory of Terahertz Optoelectronics
    Ministry of Education
    Department of Physics
    Capital Normal University
    Beijing 100048
    People's Republic of China
;
data_I
_audit_creation_method     SHELXL-97
_chemical_name_systematic
;
Tetrakis(triphenylphosphane-\k<i>P</i>)silver(I) tetrafluoridoborate
;
_chemical_name_common     ?
_chemical_formula_moiety     'C72 H60 Ag P4 +, B F4 -'
_chemical_formula_sum     'C72 H60 Ag B F4 P4'
_chemical_formula_iupac     '[Ag (C18 H15 P1)4] B F4'
_chemical_formula_weight     1243.76
_chemical_melting_point     ?
_symmetry_cell_setting     trigonal
_symmetry_space_group_name_H-M     'R -3'
loop_
    _symmetry_equiv_pos_as_xyz
    'x, y, z'
    '-y, x-y, z'
    '-x+y, -x, z'
    'x+2/3, y+1/3, z+1/3'
    '-y+2/3, x-y+1/3, z+1/3'
    '-x+y+2/3, -x+1/3, z+1/3'
    'x+1/3, y+2/3, z+2/3'
    '-y+1/3, x-y+2/3, z+2/3'
    '-x+y+1/3, -x+2/3, z+2/3'
    '-x, -y, -z'
    'y, -x+y, -z'
    'x-y, x, -z'
    '-x+2/3, -y+1/3, -z+1/3'
    'y+2/3, -x+y+1/3, -z+1/3'
    'x-y+2/3, x+1/3, -z+1/3'
    '-x+1/3, -y+2/3, -z+2/3'
    'y+1/3, -x+y+2/3, -z+2/3'
    'x-y+1/3, x+2/3, -z+2/3'
_cell_length_a     14.2445(12)
_cell_length_b     14.2445(12)
_cell_length_c     51.591(4)
_cell_angle_alpha     90.00
_cell_angle_beta     90.00
_cell_angle_gamma     120.00
_cell_volume     9065.7(12)
_cell_formula_units_Z     6
_cell_measurement_reflns_used     2109
_cell_measurement_theta_min     2.385
_cell_measurement_theta_max     18.907
_cell_measurement_temperature     298(2)
_exptl_crystal_description     white
_exptl_crystal_colour     block
_exptl_crystal_size_max     0.30
_exptl_crystal_size_mid     0.18
_exptl_crystal_size_min     0.15
_exptl_crystal_density_diffrn     1.367
_exptl_crystal_density_meas     ?
_exptl_crystal_density_method     'not measured'
_exptl_crystal_F_000     3840
_exptl_absorpt_coefficient_mu     0.495
_exptl_absorpt_correction_type     multi-scan
_exptl_absorpt_process_details     '(SADABS; Bruker, 2007)'
_exptl_absorpt_correction_T_min     0.8657
_exptl_absorpt_correction_T_max     0.9295
_exptl_special_details
;
;
_diffrn_ambient_temperature     298(2)
_diffrn_radiation_type     MoK\a
_diffrn_radiation_wavelength     0.71073
_diffrn_radiation_source     'fine-focus sealed tube'
_diffrn_radiation_monochromator     graphite
_diffrn_measurement_device_type     'Bruker SMART 1000 CCD'
_diffrn_measurement_method     'phi and omega scans'
_diffrn_detector_area_resol_mean     ?
_diffrn_reflns_number     15472
_diffrn_reflns_av_R_equivalents     0.0922
_diffrn_reflns_av_sigmaI/netI     0.0800
_diffrn_reflns_theta_min     2.28
_diffrn_reflns_theta_max     25.02
_diffrn_reflns_theta_full     25.02
_diffrn_measured_fraction_theta_max     0.999
_diffrn_measured_fraction_theta_full     0.999
_diffrn_reflns_limit_h_min     -16
_diffrn_reflns_limit_h_max     16
_diffrn_reflns_limit_k_min     -15
_diffrn_reflns_limit_k_max     16
_diffrn_reflns_limit_l_min     -61
_diffrn_reflns_limit_l_max     40
_diffrn_standards_number     ?
_diffrn_standards_interval_count     ?
_diffrn_standards_interval_time     ?
_diffrn_standards_decay_%     ?
_refine_special_details
;
Refinement of <i>F</i>^2^ against ALL reflections. The weighted <i>R</i>-factor
<i>wR</i> and goodness of fit <i>S</i> are based on <i>F</i>^2^, conventional
<i>R</i>-factors <i>R</i> are based on <i>F</i>, with <i>F</i> set to zero for
negative <i>F</i>^2^. The threshold expression of <i>F</i>^2^ >
\s(<i>F</i>^2^) is used only for calculating <i>R</i>-factors(gt) <i>etc</i>.
and is not relevant to the choice of reflections for refinement.
<i>R</i>-factors based on <i>F</i>^2^ are statistically about twice as large
as those based on <i>F</i>, and <i>R</i>- factors based on ALL data will be
even larger.
;
_reflns_number_total     3548
_reflns_number_gt     2167
_reflns_threshold_expression     I>2sigma(I)
_refine_ls_structure_factor_coef     Fsqd
_refine_ls_matrix_type     full
_refine_ls_R_factor_all     0.1006
_refine_ls_R_factor_gt     0.0627
_refine_ls_wR_factor_gt     0.1443
_refine_ls_wR_factor_ref     0.1603
_refine_ls_goodness_of_fit_ref     1.065
_refine_ls_restrained_S_all     1.070
_refine_ls_number_reflns     3548
_refine_ls_number_parameters     272
_refine_ls_number_restraints     1
_refine_ls_hydrogen_treatment     constr
_refine_ls_weighting_scheme     calc
_refine_ls_weighting_details
         'calc w=1/[\s^2^(Fo^2^)+(0.0699P)^2^+0.0000P] where P=(Fo^2^+2Fc^2^)/3'
_atom_sites_solution_hydrogens     geom
_atom_sites_solution_primary     direct
_atom_sites_solution_secondary     difmap
_refine_ls_shift/su_max     0.001
_refine_ls_shift/su_mean     0.000
_refine_diff_density_max     1.337
_refine_diff_density_min     -0.517
_refine_ls_extinction_method     none
_refine_ls_extinction_coef     ?
loop_
    _atom_type_symbol
    _atom_type_description
    _atom_type_scat_dispersion_real
    _atom_type_scat_dispersion_imag
    _atom_type_scat_source
    'C' 'C' 0.0033 0.0016
                         'International Tables Vol C Tables 4.2.6.8 and 6.1.1.4'
    'H' 'H' 0.0000 0.0000
                         'International Tables Vol C Tables 4.2.6.8 and 6.1.1.4'
    'B' 'B' 0.0013 0.0007
                         'International Tables Vol C Tables 4.2.6.8 and 6.1.1.4'
    'F' 'F' 0.0171 0.0103
                         'International Tables Vol C Tables 4.2.6.8 and 6.1.1.4'
    'P' 'P' 0.1023 0.0942
                         'International Tables Vol C Tables 4.2.6.8 and 6.1.1.4'
    'Ag' 'Ag' -0.8971 1.1015
                         'International Tables Vol C Tables 4.2.6.8 and 6.1.1.4'
_computing_data_collection     'SMART (Bruker, 2007)'
_computing_cell_refinement     'SAINT-Plus (Bruker, 2007)'
_computing_data_reduction     'SAINT-Plus (Bruker, 2007)'
_computing_structure_solution     'SHELXS97 (Sheldrick, 2008)'
_computing_structure_refinement     'SHELXL97 (Sheldrick, 2008)'
_computing_molecular_graphics     'SHELXTL (Sheldrick, 2008)'
_computing_publication_material     'SHELXTL (Sheldrick, 2008)'
loop_
    _atom_site_type_symbol
    _atom_site_label
    _atom_site_fract_x
    _atom_site_fract_y
    _atom_site_fract_z
    _atom_site_U_iso_or_equiv
    _atom_site_adp_type
    _atom_site_calc_flag
    _atom_site_refinement_flags
    _atom_site_occupancy
    _atom_site_symmetry_multiplicity
    _atom_site_disorder_assembly
    _atom_site_disorder_group
    Ag Ag1 0.6667 0.3333 0.081276(13) 0.0476(3) Uani d SU 1 3 . .
    P P1 0.80962(10) 0.53162(10) 0.06400(3) 0.0464(4) Uani d U 1 1 . .
    P P2 0.6667 0.3333 0.13231(4) 0.0475(6) Uani d S 1 3 . .
    F F1 0.364(3) 0.600(2) 0.1780(6) 0.112(6) Uani d P 0.33 1 . .
    F F2 0.273(4) 0.604(2) 0.1863(5) 0.166(11) Uani d P 0.33 1 . .
    F F3 0.021(3) 0.921(2) 0.0089(5) 0.140(6) Uani d P 0.33 1 . .
    F F4 -0.023(4) 1.036(3) 0.0208(3) 0.146(9) Uani d P 0.33 1 . .
    B B1 0.3333 0.6667 0.1667 0.113(9) Uani d S 1 6 . .
    B B2 0.0000 1.0000 0.0000 0.130(10) Uani d S 1 6 . .
    C C1 0.9477(4) 0.5677(4) 0.07293(10) 0.0490(13) Uani d . 1 1 . .
    C C2 1.0219(4) 0.6654(4) 0.08427(11) 0.0575(14) Uani d . 1 1 . .
    H H2 1.0038 0.7192 0.0865 0.069 Uiso calc R 1 1 . .
    C C3 1.1221(5) 0.6841(5) 0.09236(13) 0.0707(17) Uani d . 1 1 . .
    H H3 1.1708 0.7502 0.0999 0.085 Uiso calc R 1 1 . .
    C C4 1.1502(5) 0.6060(5) 0.08940(13) 0.0742(18) Uani d . 1 1 . .
    H H4 1.2170 0.6179 0.0953 0.089 Uiso calc R 1 1 . .
    C C5 1.0794(5) 0.5100(5) 0.07767(14) 0.0774(19) Uani d . 1 1 . .
    H H5 1.0994 0.4578 0.0749 0.093 Uiso calc R 1 1 . .
    C C6 0.9783(5) 0.4904(5) 0.06992(12) 0.0702(17) Uani d . 1 1 . .
    H H6 0.9299 0.4239 0.0625 0.084 Uiso calc R 1 1 . .
    C C7 0.8161(4) 0.5488(4) 0.02889(11) 0.0566(15) Uani d . 1 1 . .
    C C8 0.9121(5) 0.6150(6) 0.01588(12) 0.083(2) Uani d . 1 1 . .
    H H8 0.9780 0.6462 0.0246 0.099 Uiso calc R 1 1 . .
    C C9 0.9082(6) 0.6344(7) -0.01077(15) 0.111(3) Uani d . 1 1 . .
    H H9 0.9714 0.6824 -0.0195 0.133 Uiso calc R 1 1 . .
    C C10 0.8122(7) 0.5829(7) -0.02380(14) 0.097(2) Uani d . 1 1 . .
    H H10 0.8104 0.5951 -0.0415 0.117 Uiso calc R 1 1 . .
    C C11 0.7195(6) 0.5142(6) -0.01119(13) 0.0782(18) Uani d . 1 1 . .
    H H11 0.6550 0.4776 -0.0204 0.094 Uiso calc R 1 1 . .
    C C12 0.7192(5) 0.4979(5) 0.01485(11) 0.0648(16) Uani d . 1 1 . .
    H H12 0.6543 0.4528 0.0233 0.078 Uiso calc R 1 1 . .
    C C13 0.8024(4) 0.6496(4) 0.07541(10) 0.0486(13) Uani d . 1 1 . .
    C C14 0.8377(4) 0.7441(4) 0.06072(12) 0.0626(15) Uani d . 1 1 . .
    H H14 0.8596 0.7463 0.0436 0.075 Uiso calc R 1 1 . .
    C C15 0.8401(5) 0.8340(5) 0.07156(14) 0.0731(18) Uani d . 1 1 . .
    H H15 0.8654 0.8973 0.0619 0.088 Uiso calc R 1 1 . .
    C C16 0.8049(5) 0.8295(5) 0.09661(15) 0.0754(19) Uani d . 1 1 . .
    H H16 0.8075 0.8905 0.1039 0.090 Uiso calc R 1 1 . .
    C C17 0.7665(5) 0.7372(5) 0.11083(12) 0.0705(17) Uani d . 1 1 . .
    H H17 0.7405 0.7345 0.1275 0.085 Uiso calc R 1 1 . .
    C C18 0.7660(4) 0.6478(5) 0.10054(11) 0.0612(15) Uani d . 1 1 . .
    H H18 0.7410 0.5854 0.1105 0.073 Uiso calc R 1 1 . .
    C C19 0.6357(4) 0.4300(4) 0.14761(10) 0.0493(13) Uani d . 1 1 . .
    C C20 0.6937(5) 0.4944(5) 0.16853(11) 0.0652(16) Uani d . 1 1 . .
    H H20 0.7538 0.4923 0.1749 0.078 Uiso calc R 1 1 . .
    C C21 0.6615(6) 0.5616(5) 0.17986(13) 0.085(2) Uani d . 1 1 . .
    H H21 0.6982 0.6021 0.1944 0.101 Uiso calc R 1 1 . .
    C C22 0.5770(6) 0.5693(5) 0.17011(14) 0.0799(19) Uani d . 1 1 . .
    H H22 0.5571 0.6161 0.1777 0.096 Uiso calc R 1 1 . .
    C C23 0.5210(5) 0.5077(5) 0.14904(13) 0.0760(18) Uani d . 1 1 . .
    H H23 0.4633 0.5131 0.1423 0.091 Uiso calc R 1 1 . .
    C C24 0.5495(5) 0.4394(5) 0.13809(12) 0.0641(16) Uani d . 1 1 . .
    H H24 0.5106 0.3978 0.1239 0.077 Uiso calc R 1 1 . .
loop_
    _atom_site_aniso_label
    _atom_site_aniso_U_11
    _atom_site_aniso_U_22
    _atom_site_aniso_U_33
    _atom_site_aniso_U_12
    _atom_site_aniso_U_13
    _atom_site_aniso_U_23
    Ag1 0.0492(3) 0.0492(3) 0.0444(5) 0.02459(16) 0.000 0.000
    P1 0.0451(8) 0.0450(7) 0.0468(9) 0.0208(6) 0.0015(6) 0.0032(6)
    P2 0.0519(9) 0.0519(9) 0.0387(13) 0.0260(4) 0.000 0.000
    F1 0.124(15) 0.082(12) 0.163(18) 0.076(10) -0.001(18) 0.001(14)
    F2 0.16(3) 0.12(2) 0.17(2) 0.038(15) 0.014(19) 0.048(16)
    F3 0.158(18) 0.134(19) 0.14(2) 0.081(14) 0.01(2) 0.020(17)
    F4 0.17(3) 0.15(3) 0.098(12) 0.066(18) 0.02(2) -0.027(17)
    B1 0.094(15) 0.094(15) 0.15(3) 0.047(7) 0.000 0.000
    B2 0.14(2) 0.14(2) 0.10(4) 0.071(12) 0.000 0.000
    C1 0.048(3) 0.045(3) 0.054(3) 0.024(3) 0.005(3) 0.006(3)
    C2 0.043(3) 0.054(3) 0.074(4) 0.022(3) -0.003(3) -0.005(3)
    C3 0.053(4) 0.060(4) 0.087(5) 0.019(3) -0.011(3) -0.011(3)
    C4 0.041(3) 0.085(5) 0.095(5) 0.030(4) -0.003(3) 0.008(4)
    C5 0.060(4) 0.071(4) 0.111(6) 0.040(4) -0.001(4) -0.001(4)
    C6 0.058(4) 0.062(4) 0.088(5) 0.028(3) -0.004(3) -0.004(3)
    C7 0.059(4) 0.059(4) 0.052(3) 0.030(3) 0.002(3) 0.006(3)
    C8 0.062(4) 0.109(5) 0.061(4) 0.030(4) 0.005(3) 0.019(4)
    C9 0.092(6) 0.147(8) 0.071(5) 0.043(5) 0.027(5) 0.035(5)
    C10 0.105(6) 0.138(7) 0.054(4) 0.065(6) -0.003(5) 0.015(5)
    C11 0.087(5) 0.096(5) 0.061(4) 0.054(4) -0.013(4) -0.004(4)
    C12 0.071(4) 0.070(4) 0.054(4) 0.036(3) -0.005(3) -0.001(3)
    C13 0.044(3) 0.044(3) 0.054(3) 0.019(3) 0.000(3) 0.004(3)
    C14 0.065(4) 0.059(4) 0.063(4) 0.031(3) 0.003(3) 0.006(3)
    C15 0.084(5) 0.052(4) 0.092(5) 0.040(4) -0.010(4) 0.007(4)
    C16 0.074(4) 0.058(4) 0.100(6) 0.037(4) -0.009(4) -0.012(4)
    C17 0.069(4) 0.078(5) 0.072(4) 0.042(4) -0.002(3) -0.014(4)
    C18 0.061(4) 0.053(3) 0.066(4) 0.025(3) 0.007(3) 0.005(3)
    C19 0.057(3) 0.057(3) 0.039(3) 0.032(3) 0.000(3) 0.003(3)
    C20 0.079(4) 0.074(4) 0.061(4) 0.051(4) -0.015(3) -0.023(3)
    C21 0.095(5) 0.087(5) 0.074(5) 0.047(4) -0.015(4) -0.026(4)
    C22 0.092(5) 0.075(4) 0.088(5) 0.053(4) 0.011(4) -0.008(4)
    C23 0.076(4) 0.081(4) 0.082(5) 0.048(4) 0.001(4) 0.001(4)
    C24 0.070(4) 0.075(4) 0.054(4) 0.042(3) -0.002(3) -0.004(3)
_geom_special_details
;
All e.s.d.'s (except the e.s.d. in the dihedral angle between two l.s. planes)
are estimated using the full covariance matrix. The cell e.s.d.'s are taken
into account individually in the estimation of e.s.d.'s in distances, angles
and torsion angles; correlations between e.s.d.'s in cell parameters are only
used when they are defined by crystal symmetry. An approximate (isotropic)
treatment of cell e.s.d.'s is used for estimating e.s.d.'s involving l.s.
planes.
;
loop_
    _geom_bond_atom_site_label_1
    _geom_bond_atom_site_label_2
    _geom_bond_site_symmetry_2
    _geom_bond_distance
    _geom_bond_publ_flag
    Ag1 P2 . 2.633(2) ?
    Ag1 P1 3_665 2.6772(13) ?
    Ag1 P1 . 2.6772(13) ?
    Ag1 P1 2_655 2.6772(13) ?
    P1 C7 . 1.824(6) ?
    P1 C1 . 1.826(5) ?
    P1 C13 . 1.831(5) ?
    P2 C19 3_665 1.822(5) ?
    P2 C19 2_655 1.822(5) ?
    P2 C19 . 1.822(5) ?
    F1 F2 2_665 0.97(4) ?
    F1 B1 . 1.37(2) ?
    F1 F2 . 1.39(5) ?
    F1 F2 15 1.66(2) ?
    F1 F1 15 1.70(4) ?
    F1 F1 14_455 1.70(4) ?
    F2 F1 3_565 0.97(4) ?
    F2 B1 . 1.34(3) ?
    F2 F2 2_665 1.52(4) ?
    F2 F2 3_565 1.52(4) ?
    F2 F1 14_455 1.66(2) ?
    F3 F4 2_675 1.16(4) ?
    F3 B2 . 1.38(2) ?
    F3 F4 3_465 1.42(5) ?
    F3 F3 12_665 1.59(3) ?
    F3 F3 11_455 1.59(3) ?
    F3 F4 10_575 1.65(3) ?
    F4 F3 3_465 1.16(4) ?
    F4 F4 2_675 1.27(4) ?
    F4 F4 3_465 1.27(4) ?
    F4 B2 . 1.301(18) ?
    F4 F3 2_675 1.42(5) ?
    F4 F3 10_575 1.65(3) ?
    B1 F2 15 1.34(3) ?
    B1 F2 13_565 1.34(3) ?
    B1 F2 14_455 1.34(3) ?
    B1 F2 3_565 1.34(3) ?
    B1 F2 2_665 1.34(3) ?
    B1 F1 15 1.37(2) ?
    B1 F1 14_455 1.37(2) ?
    B1 F1 3_565 1.37(2) ?
    B1 F1 2_665 1.37(2) ?
    B1 F1 13_565 1.37(2) ?
    B2 F4 3_465 1.301(18) ?
    B2 F4 2_675 1.301(18) ?
    B2 F4 10_575 1.301(18) ?
    B2 F4 11_455 1.301(18) ?
    B2 F4 12_665 1.301(18) ?
    B2 F3 2_675 1.38(2) ?
    B2 F3 3_465 1.38(2) ?
    B2 F3 12_665 1.38(2) ?
    B2 F3 11_455 1.38(2) ?
    B2 F3 10_575 1.38(2) ?
    C1 C6 . 1.380(7) ?
    C1 C2 . 1.388(7) ?
    C2 C3 . 1.379(7) ?
    C2 H2 . 0.9300 ?
    C3 C4 . 1.367(8) ?
    C3 H3 . 0.9300 ?
    C4 C5 . 1.369(8) ?
    C4 H4 . 0.9300 ?
    C5 C6 . 1.382(8) ?
    C5 H5 . 0.9300 ?
    C6 H6 . 0.9300 ?
    C7 C8 . 1.386(8) ?
    C7 C12 . 1.398(8) ?
    C8 C9 . 1.409(9) ?
    C8 H8 . 0.9300 ?
    C9 C10 . 1.363(10) ?
    C9 H9 . 0.9300 ?
    C10 C11 . 1.353(9) ?
    C10 H10 . 0.9300 ?
    C11 C12 . 1.363(8) ?
    C11 H11 . 0.9300 ?
    C12 H12 . 0.9300 ?
    C13 C18 . 1.392(7) ?
    C13 C14 . 1.401(7) ?
    C14 C15 . 1.382(8) ?
    C14 H14 . 0.9300 ?
    C15 C16 . 1.376(9) ?
    C15 H15 . 0.9300 ?
    C16 C17 . 1.359(8) ?
    C16 H16 . 0.9300 ?
    C17 C18 . 1.377(8) ?
    C17 H17 . 0.9300 ?
    C18 H18 . 0.9300 ?
    C19 C24 . 1.389(7) ?
    C19 C20 . 1.390(7) ?
    C20 C21 . 1.381(8) ?
    C20 H20 . 0.9300 ?
    C21 C22 . 1.360(9) ?
    C21 H21 . 0.9300 ?
    C22 C23 . 1.374(9) ?
    C22 H22 . 0.9300 ?
    C23 C24 . 1.352(8) ?
    C23 H23 . 0.9300 ?
    C24 H24 . 0.9300 ?
loop_
    _geom_angle_atom_site_label_1
    _geom_angle_atom_site_label_2
    _geom_angle_atom_site_label_3
    _geom_angle_site_symmetry_1
    _geom_angle_site_symmetry_3
    _geom_angle
    _geom_angle_publ_flag
    P2 Ag1 P1 . 3_665 109.45(3) ?
    P2 Ag1 P1 . . 109.45(3) ?
    P1 Ag1 P1 3_665 . 109.49(3) ?
    P2 Ag1 P1 . 2_655 109.45(3) ?
    P1 Ag1 P1 3_665 2_655 109.49(3) ?
    P1 Ag1 P1 . 2_655 109.49(3) ?
    C7 P1 C1 . . 103.8(2) ?
    C7 P1 C13 . . 102.6(2) ?
    C1 P1 C13 . . 102.0(2) ?
    C7 P1 Ag1 . . 115.64(18) ?
    C1 P1 Ag1 . . 110.91(16) ?
    C13 P1 Ag1 . . 119.93(17) ?
    C19 P2 C19 3_665 2_655 102.6(2) ?
    C19 P2 C19 3_665 . 102.6(2) ?
    C19 P2 C19 2_655 . 102.6(2) ?
    C19 P2 Ag1 3_665 . 115.66(17) ?
    C19 P2 Ag1 2_655 . 115.66(17) ?
    C19 P2 Ag1 . . 115.66(17) ?
    F2 F1 B1 2_665 . 67(3) ?
    F2 F1 F2 2_665 . 78(3) ?
    B1 F1 F2 . . 58.1(14) ?
    F2 F1 F2 2_665 15 111(4) ?
    B1 F1 F2 . 15 51.4(15) ?
    F2 F1 F2 . 15 92(2) ?
    F2 F1 F1 2_665 15 71(2) ?
    B1 F1 F1 . 15 51.5(7) ?
    F2 F1 F1 . 15 109.3(15) ?
    F2 F1 F1 15 15 49(2) ?
    F2 F1 F1 2_665 14_455 118(3) ?
    B1 F1 F1 . 14_455 51.5(7) ?
    F2 F1 F1 . 14_455 64.0(10) ?
    F2 F1 F1 15 14_455 33.5(15) ?
    F1 F1 F1 15 14_455 78(2) ?
    F1 F2 B1 3_565 . 71(3) ?
    F1 F2 F1 3_565 . 130(5) ?
    B1 F2 F1 . . 60(2) ?
    F1 F2 F2 3_565 2_665 117(3) ?
    B1 F2 F2 . 2_665 55.4(9) ?
    F1 F2 F2 . 2_665 39(2) ?
    F1 F2 F2 3_565 3_565 63(3) ?
    B1 F2 F2 . 3_565 55.4(9) ?
    F1 F2 F2 . 3_565 95(2) ?
    F2 F2 F2 2_665 3_565 60.000(9) ?
    F1 F2 F1 3_565 14_455 76(3) ?
    B1 F2 F1 . 14_455 53.0(11) ?
    F1 F2 F1 . 14_455 67(3) ?
    F2 F2 F1 2_665 14_455 93.8(19) ?
    F2 F2 F1 3_565 14_455 105.2(11) ?
    F4 F3 B2 2_675 . 61.0(17) ?
    F4 F3 F4 2_675 3_465 58(2) ?
    B2 F3 F4 . 3_465 55.5(14) ?
    F4 F3 F3 2_675 12_665 110.8(16) ?
    B2 F3 F3 . 12_665 54.7(5) ?
    F4 F3 F3 3_465 12_665 66.1(12) ?
    F4 F3 F3 2_675 11_455 71.6(15) ?
    B2 F3 F3 . 11_455 54.7(5) ?
    F4 F3 F3 3_465 11_455 106.9(14) ?
    F3 F3 F3 12_665 11_455 90(2) ?
    F4 F3 F4 2_675 10_575 107(3) ?
    B2 F3 F4 . 10_575 50.0(13) ?
    F4 F3 F4 3_465 10_575 95(3) ?
    F3 F3 F4 12_665 10_575 41.9(19) ?
    F3 F3 F4 11_455 10_575 52(2) ?
    F3 F4 F4 3_465 2_675 71(4) ?
    F3 F4 F4 3_465 3_465 121(3) ?
    F4 F4 F4 2_675 3_465 60.000(6) ?
    F3 F4 B2 3_465 . 67.9(19) ?
    F4 F4 B2 2_675 . 60.7(7) ?
    F4 F4 B2 3_465 . 60.7(7) ?
    F3 F4 F3 3_465 2_675 122(3) ?
    F4 F4 F3 2_675 2_675 104(3) ?
    F4 F4 F3 3_465 2_675 51(3) ?
    B2 F4 F3 . 2_675 60.8(19) ?
    F3 F4 F3 3_465 10_575 66.5(14) ?
    F4 F4 F3 2_675 10_575 111.3(13) ?
    F4 F4 F3 3_465 10_575 102(2) ?
    B2 F4 F3 . 10_575 54.3(9) ?
    F3 F4 F3 2_675 10_575 62.1(16) ?
    F2 B1 F2 15 13_565 69.2(18) ?
    F2 B1 F2 15 14_455 69.2(18) ?
    F2 B1 F2 13_565 14_455 69.2(18) ?
    F2 B1 F2 15 3_565 180.0(15) ?
    F2 B1 F2 13_565 3_565 110.8(18) ?
    F2 B1 F2 14_455 3_565 110.8(18) ?
    F2 B1 F2 15 . 110.8(18) ?
    F2 B1 F2 13_565 . 179.995(13) ?
    F2 B1 F2 14_455 . 110.8(18) ?
    F2 B1 F2 3_565 . 69.2(18) ?
    F2 B1 F2 15 2_665 110.8(18) ?
    F2 B1 F2 13_565 2_665 110.8(18) ?
    F2 B1 F2 14_455 2_665 179.994(19) ?
    F2 B1 F2 3_565 2_665 69.2(18) ?
    F2 B1 F2 . 2_665 69.2(18) ?
    F2 B1 F1 15 15 62(2) ?
    F2 B1 F1 13_565 15 42.0(17) ?
    F2 B1 F1 14_455 15 104.4(11) ?
    F2 B1 F1 3_565 15 118(2) ?
    F2 B1 F1 . 15 138.0(17) ?
    F2 B1 F1 2_665 15 75.6(11) ?
    F2 B1 F1 15 14_455 42.0(18) ?
    F2 B1 F1 13_565 14_455 104.4(11) ?
    F2 B1 F1 14_455 14_455 62(2) ?
    F2 B1 F1 3_565 14_455 138.0(17) ?
    F2 B1 F1 . 14_455 75.6(11) ?
    F2 B1 F1 2_665 14_455 118(2) ?
    F1 B1 F1 15 14_455 103.1(13) ?
    F2 B1 F1 15 3_565 118(2) ?
    F2 B1 F1 13_565 3_565 138.0(17) ?
    F2 B1 F1 14_455 3_565 75.6(11) ?
    F2 B1 F1 3_565 3_565 62(2) ?
    F2 B1 F1 . 3_565 42.0(17) ?
    F2 B1 F1 2_665 3_565 104.4(11) ?
    F1 B1 F1 15 3_565 179.996(10) ?
    F1 B1 F1 14_455 3_565 76.9(13) ?
    F2 B1 F1 15 2_665 138.0(17) ?
    F2 B1 F1 13_565 2_665 75.6(11) ?
    F2 B1 F1 14_455 2_665 118(2) ?
    F2 B1 F1 3_565 2_665 42.0(18) ?
    F2 B1 F1 . 2_665 104.4(11) ?
    F2 B1 F1 2_665 2_665 62(2) ?
    F1 B1 F1 15 2_665 76.9(13) ?
    F1 B1 F1 14_455 2_665 180.0(11) ?
    F1 B1 F1 3_565 2_665 103.1(13) ?
    F2 B1 F1 15 . 75.6(11) ?
    F2 B1 F1 13_565 . 118(2) ?
    F2 B1 F1 14_455 . 138.1(17) ?
    F2 B1 F1 3_565 . 104.4(11) ?
    F2 B1 F1 . . 62(2) ?
    F2 B1 F1 2_665 . 42.0(17) ?
    F1 B1 F1 15 . 76.9(13) ?
    F1 B1 F1 14_455 . 76.9(13) ?
    F1 B1 F1 3_565 . 103.1(13) ?
    F1 B1 F1 2_665 . 103.1(13) ?
    F2 B1 F1 15 13_565 104.4(11) ?
    F2 B1 F1 13_565 13_565 62(2) ?
    F2 B1 F1 14_455 13_565 42.0(17) ?
    F2 B1 F1 3_565 13_565 75.6(11) ?
    F2 B1 F1 . 13_565 118(2) ?
    F2 B1 F1 2_665 13_565 138.0(17) ?
    F1 B1 F1 15 13_565 103.1(13) ?
    F1 B1 F1 14_455 13_565 103.1(13) ?
    F1 B1 F1 3_565 13_565 76.9(13) ?
    F1 B1 F1 2_665 13_565 76.9(13) ?
    F1 B1 F1 . 13_565 179.994(18) ?
    F4 B2 F4 3_465 2_675 58.5(15) ?
    F4 B2 F4 3_465 . 58.5(15) ?
    F4 B2 F4 2_675 . 58.5(15) ?
    F4 B2 F4 3_465 10_575 121.5(15) ?
    F4 B2 F4 2_675 10_575 121.5(15) ?
    F4 B2 F4 . 10_575 180.0(8) ?
    F4 B2 F4 3_465 11_455 121.5(15) ?
    F4 B2 F4 2_675 11_455 180(2) ?
    F4 B2 F4 . 11_455 121.5(15) ?
    F4 B2 F4 10_575 11_455 58.5(15) ?
    F4 B2 F4 3_465 12_665 180.0(8) ?
    F4 B2 F4 2_675 12_665 121.5(15) ?
    F4 B2 F4 . 12_665 121.5(15) ?
    F4 B2 F4 10_575 12_665 58.5(15) ?
    F4 B2 F4 11_455 12_665 58.5(15) ?
    F4 B2 F3 3_465 2_675 51(2) ?
    F4 B2 F3 2_675 2_675 104.3(14) ?
    F4 B2 F3 . 2_675 64(2) ?
    F4 B2 F3 10_575 2_675 116(2) ?
    F4 B2 F3 11_455 2_675 75.7(14) ?
    F4 B2 F3 12_665 2_675 129(2) ?
    F4 B2 F3 3_465 3_465 104.3(14) ?
    F4 B2 F3 2_675 3_465 64(2) ?
    F4 B2 F3 . 3_465 51(2) ?
    F4 B2 F3 10_575 3_465 129(2) ?
    F4 B2 F3 11_455 3_465 116(2) ?
    F4 B2 F3 12_665 3_465 75.7(14) ?
    F3 B2 F3 2_675 3_465 109.5(10) ?
    F4 B2 F3 3_465 12_665 75.7(14) ?
    F4 B2 F3 2_675 12_665 116(2) ?
    F4 B2 F3 . 12_665 129(2) ?
    F4 B2 F3 10_575 12_665 51(2) ?
    F4 B2 F3 11_455 12_665 64(2) ?
    F4 B2 F3 12_665 12_665 104.3(14) ?
    F3 B2 F3 2_675 12_665 70.5(10) ?
    F3 B2 F3 3_465 12_665 180(2) ?
    F4 B2 F3 3_465 11_455 129(2) ?
    F4 B2 F3 2_675 11_455 75.7(14) ?
    F4 B2 F3 . 11_455 116(2) ?
    F4 B2 F3 10_575 11_455 64(2) ?
    F4 B2 F3 11_455 11_455 104.3(14) ?
    F4 B2 F3 12_665 11_455 51(2) ?
    F3 B2 F3 2_675 11_455 180(2) ?
    F3 B2 F3 3_465 11_455 70.5(10) ?
    F3 B2 F3 12_665 11_455 109.5(10) ?
    F4 B2 F3 3_465 . 64(2) ?
    F4 B2 F3 2_675 . 51(2) ?
    F4 B2 F3 . . 104.3(14) ?
    F4 B2 F3 10_575 . 75.7(14) ?
    F4 B2 F3 11_455 . 129(2) ?
    F4 B2 F3 12_665 . 116(2) ?
    F3 B2 F3 2_675 . 109.5(10) ?
    F3 B2 F3 3_465 . 109.5(10) ?
    F3 B2 F3 12_665 . 70.5(10) ?
    F3 B2 F3 11_455 . 70.5(10) ?
    F4 B2 F3 3_465 10_575 116(2) ?
    F4 B2 F3 2_675 10_575 129(2) ?
    F4 B2 F3 . 10_575 75.7(14) ?
    F4 B2 F3 10_575 10_575 104.3(14) ?
    F4 B2 F3 11_455 10_575 51(2) ?
    F4 B2 F3 12_665 10_575 64(2) ?
    F3 B2 F3 2_675 10_575 70.5(10) ?
    F3 B2 F3 3_465 10_575 70.5(10) ?
    F3 B2 F3 12_665 10_575 109.5(10) ?
    F3 B2 F3 11_455 10_575 109.5(10) ?
    F3 B2 F3 . 10_575 180(2) ?
    C6 C1 C2 . . 117.4(5) ?
    C6 C1 P1 . . 118.2(4) ?
    C2 C1 P1 . . 124.2(4) ?
    C3 C2 C1 . . 121.2(5) ?
    C3 C2 H2 . . 119.4 ?
    C1 C2 H2 . . 119.4 ?
    C4 C3 C2 . . 120.3(6) ?
    C4 C3 H3 . . 119.8 ?
    C2 C3 H3 . . 119.8 ?
    C3 C4 C5 . . 119.5(6) ?
    C3 C4 H4 . . 120.2 ?
    C5 C4 H4 . . 120.2 ?
    C4 C5 C6 . . 120.2(6) ?
    C4 C5 H5 . . 119.9 ?
    C6 C5 H5 . . 119.9 ?
    C1 C6 C5 . . 121.3(6) ?
    C1 C6 H6 . . 119.3 ?
    C5 C6 H6 . . 119.3 ?
    C8 C7 C12 . . 118.9(5) ?
    C8 C7 P1 . . 122.6(5) ?
    C12 C7 P1 . . 118.3(4) ?
    C7 C8 C9 . . 119.0(6) ?
    C7 C8 H8 . . 120.5 ?
    C9 C8 H8 . . 120.5 ?
    C10 C9 C8 . . 120.2(7) ?
    C10 C9 H9 . . 119.9 ?
    C8 C9 H9 . . 119.9 ?
    C11 C10 C9 . . 120.3(7) ?
    C11 C10 H10 . . 119.8 ?
    C9 C10 H10 . . 119.8 ?
    C10 C11 C12 . . 121.1(7) ?
    C10 C11 H11 . . 119.5 ?
    C12 C11 H11 . . 119.5 ?
    C11 C12 C7 . . 120.3(6) ?
    C11 C12 H12 . . 119.9 ?
    C7 C12 H12 . . 119.9 ?
    C18 C13 C14 . . 118.2(5) ?
    C18 C13 P1 . . 118.3(4) ?
    C14 C13 P1 . . 123.4(4) ?
    C15 C14 C13 . . 120.1(6) ?
    C15 C14 H14 . . 119.9 ?
    C13 C14 H14 . . 119.9 ?
    C16 C15 C14 . . 119.8(6) ?
    C16 C15 H15 . . 120.1 ?
    C14 C15 H15 . . 120.1 ?
    C17 C16 C15 . . 120.8(6) ?
    C17 C16 H16 . . 119.6 ?
    C15 C16 H16 . . 119.6 ?
    C16 C17 C18 . . 120.0(6) ?
    C16 C17 H17 . . 120.0 ?
    C18 C17 H17 . . 120.0 ?
    C17 C18 C13 . . 120.8(6) ?
    C17 C18 H18 . . 119.6 ?
    C13 C18 H18 . . 119.6 ?
    C24 C19 C20 . . 118.3(5) ?
    C24 C19 P2 . . 118.6(4) ?
    C20 C19 P2 . . 123.1(4) ?
    C21 C20 C19 . . 119.5(6) ?
    C21 C20 H20 . . 120.3 ?
    C19 C20 H20 . . 120.3 ?
    C22 C21 C20 . . 120.9(6) ?
    C22 C21 H21 . . 119.5 ?
    C20 C21 H21 . . 119.5 ?
    C21 C22 C23 . . 119.8(6) ?
    C21 C22 H22 . . 120.1 ?
    C23 C22 H22 . . 120.1 ?
    C24 C23 C22 . . 120.2(6) ?
    C24 C23 H23 . . 119.9 ?
    C22 C23 H23 . . 119.9 ?
    C23 C24 C19 . . 121.3(6) ?
    C23 C24 H24 . . 119.3 ?
    C19 C24 H24 . . 119.3 ?
loop_
    _geom_torsion_atom_site_label_1
    _geom_torsion_atom_site_label_2
    _geom_torsion_atom_site_label_3
    _geom_torsion_atom_site_label_4
    _geom_torsion_site_symmetry_1
    _geom_torsion_site_symmetry_2
    _geom_torsion_site_symmetry_3
    _geom_torsion_site_symmetry_4
    _geom_torsion
    _geom_torsion_publ_flag
    P2 Ag1 P1 C7 . . . . -177.16(19) ?
    P1 Ag1 P1 C7 3_665 . . . 62.9(2) ?
    P1 Ag1 P1 C7 2_655 . . . -57.2(2) ?
    P2 Ag1 P1 C1 . . . . 65.07(18) ?
    P1 Ag1 P1 C1 3_665 . . . -54.9(2) ?
    P1 Ag1 P1 C1 2_655 . . . -174.96(18) ?
    P2 Ag1 P1 C13 . . . . -53.4(2) ?
    P1 Ag1 P1 C13 3_665 . . . -173.35(19) ?
    P1 Ag1 P1 C13 2_655 . . . 66.6(2) ?
    P1 Ag1 P2 C19 3_665 . . 3_665 57.77(18) ?
    P1 Ag1 P2 C19 . . . 3_665 -62.23(18) ?
    P1 Ag1 P2 C19 2_655 . . 3_665 177.77(18) ?
    P1 Ag1 P2 C19 3_665 . . 2_655 -62.23(18) ?
    P1 Ag1 P2 C19 . . . 2_655 177.77(18) ?
    P1 Ag1 P2 C19 2_655 . . 2_655 57.77(18) ?
    P1 Ag1 P2 C19 3_665 . . . 177.77(18) ?
    P1 Ag1 P2 C19 . . . . 57.77(18) ?
    P1 Ag1 P2 C19 2_655 . . . -62.23(18) ?
    F2 F1 F2 F1 2_665 . . 3_565 84(6) ?
    B1 F1 F2 F1 . . . 3_565 13(4) ?
    F2 F1 F2 F1 15 . . 3_565 -27(4) ?
    F1 F1 F2 F1 15 . . 3_565 20(6) ?
    F1 F1 F2 F1 14_455 . . 3_565 -46(3) ?
    F2 F1 F2 B1 2_665 . . . 71(3) ?
    F2 F1 F2 B1 15 . . . -40.6(18) ?
    F1 F1 F2 B1 15 . . . 6(2) ?
    F1 F1 F2 B1 14_455 . . . -59.2(9) ?
    B1 F1 F2 F2 . . . 2_665 -71(3) ?
    F2 F1 F2 F2 15 . . 2_665 -111(4) ?
    F1 F1 F2 F2 15 . . 2_665 -65(2) ?
    F1 F1 F2 F2 14_455 . . 2_665 -130(4) ?
    F2 F1 F2 F2 2_665 . . 3_565 25(3) ?
    B1 F1 F2 F2 . . . 3_565 -45.4(10) ?
    F2 F1 F2 F2 15 . . 3_565 -86(2) ?
    F1 F1 F2 F2 15 . . 3_565 -39(2) ?
    F1 F1 F2 F2 14_455 . . 3_565 -104.6(15) ?
    F2 F1 F2 F1 2_665 . . 14_455 130(4) ?
    B1 F1 F2 F1 . . . 14_455 59.2(9) ?
    F2 F1 F2 F1 15 . . 14_455 18.6(17) ?
    F1 F1 F2 F1 15 . . 14_455 65(3) ?
    F1 F2 B1 F2 3_565 . . 15 -110(4) ?
    F1 F2 B1 F2 . . . 15 59.5(19) ?
    F2 F2 B1 F2 2_665 . . 15 105.2(9) ?
    F2 F2 B1 F2 3_565 . . 15 180.000(12) ?
    F1 F2 B1 F2 14_455 . . 15 -23(3) ?
    F1 F2 B1 F2 3_565 . . 13_565 72(6) ?
    F1 F2 B1 F2 . . . 13_565 -119(6) ?
    F2 F2 B1 F2 2_665 . . 13_565 -74(8) ?
    F2 F2 B1 F2 3_565 . . 13_565 1(8) ?
    F1 F2 B1 F2 14_455 . . 13_565 158(5) ?
    F1 F2 B1 F2 3_565 . . 14_455 -35(4) ?
    F1 F2 B1 F2 . . . 14_455 134(2) ?
    F2 F2 B1 F2 2_665 . . 14_455 180.005(4) ?
    F2 F2 B1 F2 3_565 . . 14_455 -105.2(9) ?
    F1 F2 B1 F2 14_455 . . 14_455 52(3) ?
    F1 F2 B1 F2 3_565 . . 3_565 70(4) ?
    F1 F2 B1 F2 . . . 3_565 -120.5(19) ?
    F2 F2 B1 F2 2_665 . . 3_565 -74.8(9) ?
    F1 F2 B1 F2 14_455 . . 3_565 157(3) ?
    F1 F2 B1 F2 3_565 . . 2_665 145(4) ?
    F1 F2 B1 F2 . . . 2_665 -46(2) ?
    F2 F2 B1 F2 3_565 . . 2_665 74.8(9) ?
    F1 F2 B1 F2 14_455 . . 2_665 -128(3) ?
    F1 F2 B1 F1 3_565 . . 15 179.994(11) ?
    F1 F2 B1 F1 . . . 15 -11(3) ?
    F2 F2 B1 F1 2_665 . . 15 35(4) ?
    F2 F2 B1 F1 3_565 . . 15 110(4) ?
    F1 F2 B1 F1 14_455 . . 15 -93.6(19) ?
    F1 F2 B1 F1 3_565 . . 14_455 -86.4(19) ?
    F1 F2 B1 F1 . . . 14_455 82.7(17) ?
    F2 F2 B1 F1 2_665 . . 14_455 128(3) ?
    F2 F2 B1 F1 3_565 . . 14_455 -157(3) ?
    F1 F2 B1 F1 . . . 3_565 169(3) ?
    F2 F2 B1 F1 2_665 . . 3_565 -145(4) ?
    F2 F2 B1 F1 3_565 . . 3_565 -70(4) ?
    F1 F2 B1 F1 14_455 . . 3_565 86.4(19) ?
    F1 F2 B1 F1 3_565 . . 2_665 93.6(19) ?
    F1 F2 B1 F1 . . . 2_665 -97.3(17) ?
    F2 F2 B1 F1 2_665 . . 2_665 -52(3) ?
    F2 F2 B1 F1 3_565 . . 2_665 23(3) ?
    F1 F2 B1 F1 14_455 . . 2_665 179.998(10) ?
    F1 F2 B1 F1 3_565 . . . -169(3) ?
    F2 F2 B1 F1 2_665 . . . 46(2) ?
    F2 F2 B1 F1 3_565 . . . 120.5(19) ?
    F1 F2 B1 F1 14_455 . . . -82.7(17) ?
    F1 F2 B1 F1 3_565 . . 13_565 11(3) ?
    F1 F2 B1 F1 . . . 13_565 180.00(2) ?
    F2 F2 B1 F1 2_665 . . 13_565 -134(2) ?
    F2 F2 B1 F1 3_565 . . 13_565 -59.5(19) ?
    F1 F2 B1 F1 14_455 . . 13_565 97.3(17) ?
    F2 F1 B1 F2 2_665 . . 15 147(4) ?
    F2 F1 B1 F2 . . . 15 -124(2) ?
    F1 F1 B1 F2 15 . . 15 64(3) ?
    F1 F1 B1 F2 14_455 . . 15 -43.2(18) ?
    F2 F1 B1 F2 2_665 . . 13_565 90(4) ?
    F2 F1 B1 F2 . . . 13_565 180.00(2) ?
    F2 F1 B1 F2 15 . . 13_565 -56(2) ?
    F1 F1 B1 F2 15 . . 13_565 7(2) ?
    F1 F1 B1 F2 14_455 . . 13_565 -99.5(11) ?
    F2 F1 B1 F2 2_665 . . 14_455 -179.993(15) ?
    F2 F1 B1 F2 . . . 14_455 -90(4) ?
    F2 F1 B1 F2 15 . . 14_455 33(4) ?
    F1 F1 B1 F2 15 . . 14_455 97.2(17) ?
    F1 F1 B1 F2 14_455 . . 14_455 -10(3) ?
    F2 F1 B1 F2 2_665 . . 3_565 -33(4) ?
    F2 F1 B1 F2 . . . 3_565 56(2) ?
    F2 F1 B1 F2 15 . . 3_565 180.00(5) ?
    F1 F1 B1 F2 15 . . 3_565 -116(3) ?
    F1 F1 B1 F2 14_455 . . 3_565 136.8(19) ?
    F2 F1 B1 F2 2_665 . . . -90(4) ?
    F2 F1 B1 F2 15 . . . 124(2) ?
    F1 F1 B1 F2 15 . . . -173(2) ?
    F1 F1 B1 F2 14_455 . . . 80.5(11) ?
    F2 F1 B1 F2 . . . 2_665 90(4) ?
    F2 F1 B1 F2 15 . . 2_665 -147(4) ?
    F1 F1 B1 F2 15 . . 2_665 -82.9(17) ?
    F1 F1 B1 F2 14_455 . . 2_665 170(3) ?
    F2 F1 B1 F1 2_665 . . 15 82.9(17) ?
    F2 F1 B1 F1 . . . 15 173(2) ?
    F2 F1 B1 F1 15 . . 15 -64(3) ?
    F1 F1 B1 F1 14_455 . . 15 -107(2) ?
    F2 F1 B1 F1 2_665 . . 14_455 -170(3) ?
    F2 F1 B1 F1 . . . 14_455 -80.5(11) ?
    F2 F1 B1 F1 15 . . 14_455 43.2(18) ?
    F1 F1 B1 F1 15 . . 14_455 107(2) ?
    F2 F1 B1 F1 2_665 . . 3_565 -97.1(17) ?
    F2 F1 B1 F1 . . . 3_565 -7(2) ?
    F2 F1 B1 F1 15 . . 3_565 116(3) ?
    F1 F1 B1 F1 15 . . 3_565 180.00(2) ?
    F1 F1 B1 F1 14_455 . . 3_565 73(2) ?
    F2 F1 B1 F1 2_665 . . 2_665 10(3) ?
    F2 F1 B1 F1 . . . 2_665 99.5(11) ?
    F2 F1 B1 F1 15 . . 2_665 -136.8(18) ?
    F1 F1 B1 F1 15 . . 2_665 -73(2) ?
    F1 F1 B1 F1 14_455 . . 2_665 179.995(15) ?
    F2 F1 B1 F1 2_665 . . 13_565 -50(5) ?
    F2 F1 B1 F1 . . . 13_565 40(4) ?
    F2 F1 B1 F1 15 . . 13_565 164(3) ?
    F1 F1 B1 F1 15 . . 13_565 -133(4) ?
    F1 F1 B1 F1 14_455 . . 13_565 120(4) ?
    F3 F4 B2 F4 3_465 . . 3_465 -150(4) ?
    F4 F4 B2 F4 2_675 . . 3_465 -69.9(6) ?
    F3 F4 B2 F4 2_675 . . 3_465 59(3) ?
    F3 F4 B2 F4 10_575 . . 3_465 134(4) ?
    F3 F4 B2 F4 3_465 . . 2_675 -80(4) ?
    F4 F4 B2 F4 3_465 . . 2_675 69.9(6) ?
    F3 F4 B2 F4 2_675 . . 2_675 129(3) ?
    F3 F4 B2 F4 10_575 . . 2_675 -156(4) ?
    F3 F4 B2 F4 3_465 . . 10_575  7E1(10)
                                         ?
    F4 F4 B2 F4 2_675 . . 10_575  15E1(10)
                                          ?
    F4 F4 B2 F4 3_465 . . 10_575  -15E1(10)
                                           ?
    F3 F4 B2 F4 2_675 . . 10_575  -9E1(10)
                                          ?
    F3 F4 B2 F4 10_575 . . 10_575  -1E1(10)
                                           ?
    F3 F4 B2 F4 3_465 . . 11_455 100(4) ?
    F4 F4 B2 F4 2_675 . . 11_455 180.000(11) ?
    F4 F4 B2 F4 3_465 . . 11_455 -110.1(6) ?
    F3 F4 B2 F4 2_675 . . 11_455 -51(3) ?
    F3 F4 B2 F4 10_575 . . 11_455 24(4) ?
    F3 F4 B2 F4 3_465 . . 12_665 30(4) ?
    F4 F4 B2 F4 2_675 . . 12_665 110.1(6) ?
    F4 F4 B2 F4 3_465 . . 12_665 180.000(14) ?
    F3 F4 B2 F4 2_675 . . 12_665 -121(3) ?
    F3 F4 B2 F4 10_575 . . 12_665 -46(4) ?
    F3 F4 B2 F3 3_465 . . 2_675 151.3(19) ?
    F4 F4 B2 F3 2_675 . . 2_675 -129(3) ?
    F4 F4 B2 F3 3_465 . . 2_675 -59(3) ?
    F3 F4 B2 F3 10_575 . . 2_675 75.0(10) ?
    F4 F4 B2 F3 2_675 . . 3_465 80(4) ?
    F4 F4 B2 F3 3_465 . . 3_465 150(4) ?
    F3 F4 B2 F3 2_675 . . 3_465 -151.3(19) ?
    F3 F4 B2 F3 10_575 . . 3_465 -76.3(9) ?
    F3 F4 B2 F3 3_465 . . 12_665 180.000(2) ?
    F4 F4 B2 F3 2_675 . . 12_665 -100(4) ?
    F4 F4 B2 F3 3_465 . . 12_665 -30(4) ?
    F3 F4 B2 F3 2_675 . . 12_665 28.7(19) ?
    F3 F4 B2 F3 10_575 . . 12_665 103.7(9) ?
    F3 F4 B2 F3 3_465 . . 11_455 -28.7(19) ?
    F4 F4 B2 F3 2_675 . . 11_455 51(3) ?
    F4 F4 B2 F3 3_465 . . 11_455 121(3) ?
    F3 F4 B2 F3 2_675 . . 11_455 180.000(8) ?
    F3 F4 B2 F3 10_575 . . 11_455 -105.0(10) ?
    F3 F4 B2 F3 3_465 . . . -103.7(9) ?
    F4 F4 B2 F3 2_675 . . . -24(4) ?
    F4 F4 B2 F3 3_465 . . . 46(4) ?
    F3 F4 B2 F3 2_675 . . . 105.0(10) ?
    F3 F4 B2 F3 10_575 . . . 180.00(2) ?
    F3 F4 B2 F3 3_465 . . 10_575 76.3(9) ?
    F4 F4 B2 F3 2_675 . . 10_575 156(4) ?
    F4 F4 B2 F3 3_465 . . 10_575 -134(4) ?
    F3 F4 B2 F3 2_675 . . 10_575 -75.0(10) ?
    F4 F3 B2 F4 2_675 . . 3_465 70(2) ?
    F3 F3 B2 F4 12_665 . . 3_465 -83.3(15) ?
    F3 F3 B2 F4 11_455 . . 3_465 156.6(18) ?
    F4 F3 B2 F4 10_575 . . 3_465 -137(3) ?
    F4 F3 B2 F4 3_465 . . 2_675 -70(2) ?
    F3 F3 B2 F4 12_665 . . 2_675 -153(2) ?
    F3 F3 B2 F4 11_455 . . 2_675 87.1(16) ?
    F4 F3 B2 F4 10_575 . . 2_675 154(3) ?
    F4 F3 B2 F4 2_675 . . . 26(3) ?
    F4 F3 B2 F4 3_465 . . . -43(3) ?
    F3 F3 B2 F4 12_665 . . . -127(2) ?
    F3 F3 B2 F4 11_455 . . . 113(3) ?
    F4 F3 B2 F4 10_575 . . . 180.00(2) ?
    F4 F3 B2 F4 2_675 . . 10_575 -154(3) ?
    F4 F3 B2 F4 3_465 . . 10_575 137(3) ?
    F3 F3 B2 F4 12_665 . . 10_575 53(2) ?
    F3 F3 B2 F4 11_455 . . 10_575 -67(3) ?
    F4 F3 B2 F4 2_675 . . 11_455 180.000(15) ?
    F4 F3 B2 F4 3_465 . . 11_455 110(2) ?
    F3 F3 B2 F4 12_665 . . 11_455 27(2) ?
    F3 F3 B2 F4 11_455 . . 11_455 -92.9(16) ?
    F4 F3 B2 F4 10_575 . . 11_455 -26(3) ?
    F4 F3 B2 F4 2_675 . . 12_665 -110(2) ?
    F4 F3 B2 F4 3_465 . . 12_665 180.000(12) ?
    F3 F3 B2 F4 12_665 . . 12_665 96.7(15) ?
    F3 F3 B2 F4 11_455 . . 12_665 -23.4(18) ?
    F4 F3 B2 F4 10_575 . . 12_665 43(3) ?
    F4 F3 B2 F3 2_675 . . 2_675 92.9(16) ?
    F4 F3 B2 F3 3_465 . . 2_675 23.4(18) ?
    F3 F3 B2 F3 12_665 . . 2_675 -60(3) ?
    F3 F3 B2 F3 11_455 . . 2_675 180.000(2) ?
    F4 F3 B2 F3 10_575 . . 2_675 -113(3) ?
    F4 F3 B2 F3 2_675 . . 3_465 -27(2) ?
    F4 F3 B2 F3 3_465 . . 3_465 -96.7(15) ?
    F3 F3 B2 F3 12_665 . . 3_465 180.000(9) ?
    F3 F3 B2 F3 11_455 . . 3_465 60(3) ?
    F4 F3 B2 F3 10_575 . . 3_465 127(2) ?
    F4 F3 B2 F3 2_675 . . 12_665 153(2) ?
    F4 F3 B2 F3 3_465 . . 12_665 83.3(15) ?
    F3 F3 B2 F3 11_455 . . 12_665 -120(3) ?
    F4 F3 B2 F3 10_575 . . 12_665 -53(2) ?
    F4 F3 B2 F3 2_675 . . 11_455 -87.1(16) ?
    F4 F3 B2 F3 3_465 . . 11_455 -156.6(18) ?
    F3 F3 B2 F3 12_665 . . 11_455 120(3) ?
    F4 F3 B2 F3 10_575 . . 11_455 67(3) ?
    F4 F3 B2 F3 2_675 . . 10_575 -131(3) ?
    F4 F3 B2 F3 3_465 . . 10_575 159(4) ?
    F3 F3 B2 F3 12_665 . . 10_575 76(4) ?
    F3 F3 B2 F3 11_455 . . 10_575 -44(4) ?
    F4 F3 B2 F3 10_575 . . 10_575 22(4) ?
    C7 P1 C1 C6 . . . . -81.1(5) ?
    C13 P1 C1 C6 . . . . 172.5(5) ?
    Ag1 P1 C1 C6 . . . . 43.7(5) ?
    C7 P1 C1 C2 . . . . 103.6(5) ?
    C13 P1 C1 C2 . . . . -2.8(5) ?
    Ag1 P1 C1 C2 . . . . -131.6(4) ?
    C6 C1 C2 C3 . . . . -0.4(8) ?
    P1 C1 C2 C3 . . . . 174.9(5) ?
    C1 C2 C3 C4 . . . . -0.2(9) ?
    C2 C3 C4 C5 . . . . 1.8(10) ?
    C3 C4 C5 C6 . . . . -2.8(10) ?
    C2 C1 C6 C5 . . . . -0.6(9) ?
    P1 C1 C6 C5 . . . . -176.3(5) ?
    C4 C5 C6 C1 . . . . 2.3(10) ?
    C1 P1 C7 C8 . . . . -22.7(6) ?
    C13 P1 C7 C8 . . . . 83.2(6) ?
    Ag1 P1 C7 C8 . . . . -144.4(5) ?
    C1 P1 C7 C12 . . . . 161.1(4) ?
    C13 P1 C7 C12 . . . . -93.0(5) ?
    Ag1 P1 C7 C12 . . . . 39.5(5) ?
    C12 C7 C8 C9 . . . . 3.9(10) ?
    P1 C7 C8 C9 . . . . -172.2(6) ?
    C7 C8 C9 C10 . . . . -4.2(12) ?
    C8 C9 C10 C11 . . . . 1.1(13) ?
    C9 C10 C11 C12 . . . . 2.4(12) ?
    C10 C11 C12 C7 . . . . -2.7(10) ?
    C8 C7 C12 C11 . . . . -0.5(9) ?
    P1 C7 C12 C11 . . . . 175.7(5) ?
    C7 P1 C13 C18 . . . . 162.0(4) ?
    C1 P1 C13 C18 . . . . -90.7(5) ?
    Ag1 P1 C13 C18 . . . . 32.2(5) ?
    C7 P1 C13 C14 . . . . -22.0(5) ?
    C1 P1 C13 C14 . . . . 85.3(5) ?
    Ag1 P1 C13 C14 . . . . -151.8(4) ?
    C18 C13 C14 C15 . . . . 2.6(8) ?
    P1 C13 C14 C15 . . . . -173.4(4) ?
    C13 C14 C15 C16 . . . . -1.7(9) ?
    C14 C15 C16 C17 . . . . -0.8(10) ?
    C15 C16 C17 C18 . . . . 2.3(9) ?
    C16 C17 C18 C13 . . . . -1.4(9) ?
    C14 C13 C18 C17 . . . . -1.1(8) ?
    P1 C13 C18 C17 . . . . 175.1(4) ?
    C19 P2 C19 C24 3_665 . . . 171.7(4) ?
    C19 P2 C19 C24 2_655 . . . -82.0(6) ?
    Ag1 P2 C19 C24 . . . . 44.9(5) ?
    C19 P2 C19 C20 3_665 . . . -8.8(5) ?
    C19 P2 C19 C20 2_655 . . . 97.5(4) ?
    Ag1 P2 C19 C20 . . . . -135.7(4) ?
    C24 C19 C20 C21 . . . . 2.8(9) ?
    P2 C19 C20 C21 . . . . -176.7(5) ?
    C19 C20 C21 C22 . . . . -3.0(10) ?
    C20 C21 C22 C23 . . . . 1.5(11) ?
    C21 C22 C23 C24 . . . . 0.3(10) ?
    C22 C23 C24 C19 . . . . -0.4(10) ?
    C20 C19 C24 C23 . . . . -1.1(9) ?
    P2 C19 C24 C23 . . . . 178.4(5) ?
