# Supplementary material for: Tetra­kis(triphenyl­phosphane-κP)silver(I) tetra­fluorido­borate
Source: Acta Crystallogr Sect E Struct Rep Online. 2012 Apr 28;68(Pt 5):m706. doi: 10.1107/S1600536812018247 (PMC3344421; doi:10.1107/S1600536812018247)
Supplement: Supplementary file 2 [file e-68-0m706-Isup2.hkl]

# 
# h,k,l, Fc-squared, Fo-squared, sigma(Fo-squared) and status flag 
# 
data_I
_shelx_title ' 111202c in R-3' 
_shelx_refln_list_code          4 
_shelx_F_calc_maximum     1215.04 
_exptl_crystal_F_000      3840.00 
_reflns_d_resolution_high  0.8402 
 
loop_ 
 _symmetry_equiv_pos_as_xyz 
 'x, y, z' 
 '-y, x-y, z' 
 '-x+y, -x, z' 
 'x+2/3, y+1/3, z+1/3' 
 '-y+2/3, x-y+1/3, z+1/3' 
 '-x+y+2/3, -x+1/3, z+1/3' 
 'x+1/3, y+2/3, z+2/3' 
 '-y+1/3, x-y+2/3, z+2/3' 
 '-x+y+1/3, -x+2/3, z+2/3' 
 '-x, -y, -z' 
 'y, -x+y, -z' 
 'x-y, x, -z' 
 '-x+2/3, -y+1/3, -z+1/3' 
 'y+2/3, -x+y+1/3, -z+1/3' 
 'x-y+2/3, x+1/3, -z+1/3' 
 '-x+1/3, -y+2/3, -z+2/3' 
 'y+1/3, -x+y+2/3, -z+2/3' 
 'x-y+1/3, x+2/3, -z+2/3' 
 
_cell_length_a    14.2445 
_cell_length_b    14.2445 
_cell_length_c    51.5915 
_cell_angle_alpha  90.000 
_cell_angle_beta   90.000 
_cell_angle_gamma 120.000 
 
_shelx_F_squared_multiplier     1.000 
 
loop_ 
 _refln_index_h 
 _refln_index_k 
 _refln_index_l 
 _refln_F_squared_calc 
 _refln_F_squared_meas 
 _refln_F_squared_sigma 
 _refln_observed_status 
  -1   2   0    65261.09    78800.74   1238.92 o 
   0   3   0     9863.73     8847.40    283.99 o 
  -2   4   0    69460.16    70462.66    737.78 o 
  -4   5   0    39536.29    45392.58    873.89 o 
  -1   5   0   109435.84   119316.05   3372.01 o 
  -3   6   0    76698.70    73116.84   2044.20 o 
   0   6   0    88554.94   100313.58   2610.06 o 
  -5   7   0    24314.66    21759.05    600.10 o 
  -2   7   0    81471.82    97760.23   1746.05 o 
  -7   8   0    18530.36    19234.06    597.92 o 
  -4   8   0    50238.25    54877.96   1924.35 o 
  -1   8   0    22252.19    21879.64    620.35 o 
  -6   9   0    12539.40    14043.98    522.64 o 
  -3   9   0     8357.28     8391.03    450.98 o 
   0   9   0    17555.86    19817.12    676.72 o 
  -8  10   0    39988.52    43271.70    976.85 o 
  -5  10   0     5482.63     6084.54    394.37 o 
  -2  10   0     9575.00    10619.36    503.05 o 
 -10  11   0     4280.09     4597.00    497.59 o 
  -7  11   0    11570.25    15599.83    811.19 o 
  -4  11   0    24360.56    25046.56   1154.77 o 
  -1  11   0     3677.00     3584.01    469.76 o 
  -9  12   0    18849.95    22825.95   1204.21 o 
  -6  12   0    13385.68    15987.26    873.78 o 
  -3  12   0    33368.28    38345.27   1227.91 o 
   0  12   0     5053.69     5131.53    783.48 o 
 -11  13   0     2391.69     2283.04    641.58 o 
  -8  13   0     4659.91     5227.43    659.49 o 
  -5  13   0    11643.29    12600.46    846.16 o 
  -2  13   0     6632.83     7223.60    814.38 o 
 -13  14   0     4303.59     4210.01    810.42 o 
 -10  14   0     2753.19     3261.72    588.72 o 
  -7  14   0      726.66      683.08    439.40 o 
  -4  14   0    12778.27    16077.79    992.19 o 
  -1  14   0     1333.60     1479.78    637.52 o 
 -12  15   0     1405.72     1487.35    681.70 o 
  -9  15   0     5190.56     3748.63    653.38 o 
  -6  15   0     2730.08     2693.10    588.27 o 
  -3  15   0      432.07      543.62    567.09 o 
 -11  16   0     1902.59     1730.51    703.63 o 
  -8  16   0     1118.64     1105.95    562.61 o 
  -5  16   0     1019.37      854.07    545.50 o 
  -3   2   1     1669.61     1046.59    111.66 o 
   0   2   1     5912.88     5967.82    249.32 o 
  -5   3   1     9487.63     9671.60    331.57 o 
  -2   3   1    56813.75    48624.48   1553.41 o 
   1   3   1    36304.63    39194.37    668.40 o 
  -7   4   1     3250.64     2938.96    247.12 o 
  -4   4   1    36148.26    37537.79    645.85 o 
  -1   4   1      274.57      392.58    121.75 o 
   2   4   1    24021.18    23058.12    575.84 o 
  -9   5   1    10580.52    10245.36    470.75 o 
  -6   5   1      254.59       37.69    116.25 o 
  -3   5   1    26207.43    28891.39    575.78 o 
   0   5   1      899.59      565.07    128.48 o 
   3   5   1     5524.42     4735.02    281.22 o 
 -11   6   1      356.58      186.09    268.37 o 
  -8   6   1      365.24       28.24    169.91 o 
  -5   6   1      240.02      301.57    135.20 o 
  -2   6   1     1003.72      899.64    176.38 o 
   1   6   1    43465.68    47893.95   1267.60 o 
   4   6   1     1042.82      600.59    216.31 o 
 -13   7   1     1232.06     1170.57    391.87 o 
 -10   7   1     3557.54     2491.56    287.58 o 
  -7   7   1      862.82      466.55    167.17 o 
  -4   7   1    20016.55    18504.10    504.25 o 
  -1   7   1     1201.46      878.50    182.01 o 
   2   7   1      342.17      309.60    167.86 o 
   5   7   1     4727.91     4409.01    592.12 o 
 -15   8   1       86.43     -109.72    400.37 o 
 -12   8   1     2182.72     1864.40    360.80 o 
  -9   8   1    18705.42    18665.77    614.00 o 
  -6   8   1     3454.54     2309.59    244.57 o 
  -3   8   1     7943.12     6785.99    409.87 o 
   0   8   1       98.20      222.57    166.61 o 
   3   8   1     4967.14     6157.42    968.54 o 
   6   8   1     2261.57     3488.55    586.70 o 
 -14   9   1      578.94     1300.72    456.30 o 
 -11   9   1      666.80      794.89    314.35 o 
  -8   9   1      406.26      245.29    247.40 o 
  -5   9   1     2005.55     1384.85    267.17 o 
  -2   9   1      643.29      988.73    208.56 o 
   1   9   1     6328.07     5285.65    442.49 o 
   4   9   1        0.16      125.07    368.29 o 
   7   9   1        0.33     -439.44    426.38 o 
 -16  10   1      812.72      953.52    537.18 o 
 -13  10   1      655.68      563.85    335.38 o 
 -10  10   1      821.24      467.64    248.05 o 
  -7  10   1       53.28     -179.88    171.76 o 
  -4  10   1    19499.17    18071.31    659.35 o 
  -1  10   1      273.44       67.51    222.69 o 
   2  10   1      182.99      289.39    375.09 o 
   5  10   1      928.26      735.05    488.29 o 
 -15  11   1      208.82       94.53    497.23 o 
 -12  11   1        9.10      158.20    418.79 o 
  -9  11   1     1559.50      504.80    369.23 o 
  -6  11   1       35.68     -114.52    229.03 o 
  -3  11   1     2774.03     1824.47    358.91 o 
   0  11   1     2131.56     1763.46    414.31 o 
   3  11   1     2436.69     1917.55    533.90 o 
 -14  12   1      575.19      665.32    492.53 o 
 -11  12   1     1177.04      920.50    508.20 o 
  -8  12   1      515.89      587.97    350.36 o 
  -5  12   1      255.01      203.51    284.46 o 
  -2  12   1       53.24      -11.39    302.72 o 
   1  12   1     1976.33     2584.25    672.20 o 
   4  12   1      122.93     -382.99    489.53 o 
 -13  13   1     1318.13     2257.74    700.02 o 
 -10  13   1      590.25      716.80    427.44 o 
  -7  13   1     2145.14     2138.23    513.77 o 
  -4  13   1    10862.53    10972.30    716.18 o 
  -1  13   1     1855.99     1968.45    656.24 o 
   2  13   1       54.04      -91.90    642.46 o 
 -15  14   1      183.36      499.03    619.22 o 
 -12  14   1      145.66       59.76    503.85 o 
  -9  14   1        2.17      229.55    361.35 o 
  -6  14   1      414.69      398.67    420.21 o 
  -3  14   1       31.92      113.63    370.74 o 
   0  14   1      189.30      243.02    623.16 o 
 -14  15   1      262.58      555.59    668.37 o 
 -11  15   1     2568.70     2235.44    679.44 o 
  -8  15   1      352.87      231.81    426.57 o 
  -5  15   1      419.92      143.41    381.30 o 
  -2  15   1      515.46      787.11    801.39 o 
 -10  16   1        0.01       54.05    447.66 o 
  -7  16   1      757.60     1596.12    557.95 o 
  -4  16   1      113.30       21.03    537.11 o 
  -2   2   2    30959.23    32294.89    507.04 o 
   1   2   2      147.63      227.16     79.29 o 
  -4   3   2   142368.91   157946.89   2902.49 o 
  -1   3   2      326.59      906.77    115.57 o 
   2   3   2   100255.44   103267.68   2383.18 o 
  -6   4   2    67738.06    82466.62   1177.65 o 
  -3   4   2    25717.55    32255.65    593.38 o 
   0   4   2     2829.97     3528.06    205.61 o 
   3   4   2    29272.35    26772.85    570.30 o 
  -8   5   2    35189.63    37270.84    825.86 o 
  -5   5   2    50690.21    58932.52    806.68 o 
  -2   5   2    52861.07    58524.38    941.29 o 
   1   5   2    26516.79    26718.21    561.49 o 
   4   5   2    23255.06    23691.09    681.64 o 
 -10   6   2      735.13      390.87    212.62 o 
  -7   6   2    74087.28    77125.99   1366.77 o 
  -4   6   2    25170.07    26541.81    558.36 o 
  -1   6   2    78840.37    92411.90   1153.38 o 
   2   6   2    37106.29    33694.20   1252.34 o 
   5   6   2     8114.20     7569.84    550.14 o 
 -12   7   2    22878.44    24065.64    965.75 o 
  -9   7   2    11425.10    10814.02    470.14 o 
  -6   7   2    15507.97    15980.31    496.31 o 
  -3   7   2   153923.64   179786.53   2762.12 o 
   0   7   2    37610.81    39866.31    979.12 o 
   3   7   2    26891.67    22778.42    917.32 o 
   6   7   2     2870.97     2545.72    544.19 o 
 -14   8   2     1688.46     2044.80    546.88 o 
 -11   8   2    32223.50    39664.96   1182.61 o 
  -8   8   2    20505.80    18961.13    615.00 o 
  -5   8   2    59198.33    58045.00   1559.80 o 
  -2   8   2    49598.45    55609.38    975.97 o 
   1   8   2    19556.42    16423.52    689.92 o 
   4   8   2    20537.13    21401.65   1161.57 o 
   7   8   2     2709.82     2312.79    573.72 o 
 -16   9   2      331.95     -369.26    446.63 o 
 -13   9   2     6740.80     8283.53    652.00 o 
 -10   9   2    11355.74    11795.24    605.72 o 
  -7   9   2    25284.55    23045.89    781.46 o 
  -4   9   2    10369.48    11127.62    636.89 o 
  -1   9   2      335.77       -3.40    169.82 o 
   2   9   2    29512.89    30755.26   1317.34 o 
   5   9   2      375.74      220.97    415.95 o 
 -15  10   2     2054.69     2023.60    537.43 o 
 -12  10   2     6706.57     8620.43    690.68 o 
  -9  10   2    25182.33    26203.51    878.78 o 
  -6  10   2    12349.46    11135.76    566.63 o 
  -3  10   2     6587.85     6239.91    395.18 o 
   0  10   2     6938.86     7096.13    504.93 o 
   3  10   2     1604.37      914.25    411.76 o 
   6  10   2     5783.32     5927.58    788.69 o 
 -14  11   2     5753.10     8086.64    849.90 o 
 -11  11   2      284.51      162.44    352.61 o 
  -8  11   2    24142.95    24237.78   1159.35 o 
  -5  11   2     3929.96     4185.90    406.95 o 
  -2  11   2    50407.91    54023.75   2435.58 o 
   1  11   2      803.39      957.57    406.39 o 
   4  11   2     3086.73     2704.53    618.30 o 
 -16  12   2      799.62     1519.13    660.72 o 
 -13  12   2     4624.45     4696.10    804.30 o 
 -10  12   2     5196.15     4736.24    607.43 o 
  -7  12   2     5886.82     6229.58    668.15 o 
  -4  12   2    16636.81    20758.77    945.06 o 
  -1  12   2     1294.47      996.94    445.79 o 
   2  12   2     3430.94     2909.98    650.65 o 
 -15  13   2     1877.81     1259.67    890.56 o 
 -12  13   2     2954.50     2059.27    604.71 o 
  -9  13   2     3621.61     3170.30    566.54 o 
  -6  13   2     1395.94     1227.06    360.14 o 
  -3  13   2     9877.81    12066.43    748.63 o 
   0  13   2     2382.48     2453.41    778.84 o 
 -14  14   2     3087.29     4668.99    918.66 o 
 -11  14   2     4901.59     4046.40    721.10 o 
  -8  14   2     1596.09     1124.17    478.78 o 
  -5  14   2     8632.26    10174.87   1242.73 o 
  -2  14   2      635.75     1014.61    527.32 o 
   1  14   2     5357.49     6146.11    988.43 o 
 -13  15   2     3324.69     4600.39    870.07 o 
 -10  15   2     4407.82     5384.47    736.15 o 
  -7  15   2     1307.75      916.98    471.12 o 
  -4  15   2     1618.09     1803.61    591.28 o 
  -1  15   2     1237.71     1969.45    683.03 o 
 -12  16   2     1542.51     1244.74    639.84 o 
  -9  16   2     4648.65     5604.35    780.67 o 
  -6  16   2     1432.55     2150.11    714.56 o 
   1   1   3      274.67      173.16     81.61 o 
  -1   2   3    16459.83    15032.59    723.82 o 
   2   2   3    19043.36    22671.47   1006.79 o 
  -3   3   3    41166.52    39639.72    767.00 o 
   0   3   3      687.50      672.41    113.17 o 
   3   3   3      493.84      436.12    131.90 o 
  -5   4   3     6959.88     6471.26    295.56 o 
  -2   4   3     4426.89     3101.15    205.58 o 
   1   4   3     6498.81     7688.19    266.12 o 
   4   4   3     1271.53      531.71    167.45 o 
  -7   5   3     1478.03     1591.57    207.90 o 
  -4   5   3    93074.99    94968.29   1686.76 o 
  -1   5   3     1019.07     1171.63    172.80 o 
   2   5   3    13130.83    10406.40    368.04 o 
   5   5   3      749.04      470.23    230.01 o 
  -9   6   3     1237.00     1207.84    229.10 o 
  -6   6   3     2971.80     3110.18    235.66 o 
  -3   6   3    43480.70    46991.39    994.79 o 
   0   6   3    13764.85    13886.13    392.66 o 
   3   6   3      752.09      281.84    167.29 o 
   6   6   3     1695.09     1922.52    358.28 o 
 -11   7   3     3356.17     2769.15    379.37 o 
  -8   7   3    13128.49    13610.13    483.18 o 
  -5   7   3     6910.83     6018.59    307.83 o 
  -2   7   3      518.67      105.55    161.34 o 
   1   7   3     1317.91     1046.41    177.99 o 
   4   7   3      180.14      -11.95    248.57 o 
   7   7   3     7128.25     7604.70    786.91 o 
 -13   8   3     3247.27     2549.48    412.12 o 
 -10   8   3    34055.28    32454.60   2412.92 o 
  -7   8   3     2955.32     3453.38    316.36 o 
  -4   8   3     5134.42     4745.10    346.21 o 
  -1   8   3     1434.00     1029.29    204.18 o 
   2   8   3      601.29      342.20    236.44 o 
   5   8   3      664.30     1110.49    453.66 o 
   8   8   3       46.28       -7.58    447.82 o 
 -15   9   3      159.59     -159.73    464.28 o 
 -12   9   3      141.39       38.30    263.71 o 
  -9   9   3    21418.80    19497.20    746.96 o 
  -6   9   3     2481.24     2032.14    288.20 o 
  -3   9   3    19385.45    19068.95    710.41 o 
   0   9   3     1494.61     1246.57    232.21 o 
   3   9   3      310.70      397.35    390.69 o 
   6   9   3       55.13      172.31    415.75 o 
 -14  10   3      135.99      300.38    362.37 o 
 -11  10   3      247.15      410.24    315.05 o 
  -8  10   3     1864.45     2195.16    362.96 o 
  -5  10   3    12036.39    10839.22    569.95 o 
  -2  10   3     6016.15     5966.77    391.15 o 
   1  10   3     2677.64     2651.00    424.28 o 
   4  10   3      999.49      103.62    435.15 o 
 -16  11   3       28.56      149.10    775.05 o 
 -13  11   3     1332.15     1463.01    465.79 o 
 -10  11   3      924.81      912.91    330.29 o 
  -7  11   3      498.61      139.45    263.94 o 
  -4  11   3     7722.86     7162.10    473.97 o 
  -1  11   3      676.20      504.78    253.70 o 
   2  11   3      233.54      127.69    392.59 o 
   5  11   3       40.26       83.55    482.23 o 
 -15  12   3     3035.92     3867.34    702.72 o 
 -12  12   3      263.16      -46.62    427.28 o 
  -9  12   3      117.22      162.43    352.49 o 
  -6  12   3      893.76      641.53    340.55 o 
  -3  12   3     1244.19     1093.60    316.24 o 
   0  12   3     2776.94     2846.67    971.28 o 
   3  12   3        6.48       61.11    502.54 o 
 -14  13   3       30.89      -96.60    524.73 o 
 -11  13   3     1595.14     1719.65    558.02 o 
  -8  13   3       22.86     -123.48    331.07 o 
  -5  13   3      112.62      253.36    317.04 o 
  -2  13   3      800.97     1071.59    428.16 o 
   1  13   3      430.03      322.45    494.71 o 
 -13  14   3       84.62      -22.24    526.44 o 
 -10  14   3     3333.31     3220.62    587.92 o 
  -7  14   3      282.99       11.56    442.83 o 
  -4  14   3      718.20      486.05    430.64 o 
  -1  14   3        9.37     -426.97    544.31 o 
 -12  15   3     1099.71     1161.15    634.59 o 
  -9  15   3      601.13      962.13    472.11 o 
  -6  15   3      423.50      448.36    456.30 o 
  -3  15   3      417.56      182.41    552.05 o 
 -11  16   3       68.73     -279.84    509.67 o 
  -8  16   3       46.33      -24.12    446.92 o 
  -5  16   3      522.30      504.26    510.21 o 
  -1   1   4   220822.83   214928.19   1986.74 o 
  -3   2   4    36746.33    32792.58   1075.79 o 
   0   2   4     1504.09     1121.42    142.67 o 
  -5   3   4   110247.91   108288.99   1468.81 o 
  -2   3   4  1476328.00  1608036.50  26682.31 o 
   1   3   4    29234.59    28234.44    582.67 o 
  -7   4   4    71789.66    77030.01   1808.19 o 
  -4   4   4    64598.27    66835.32   2396.50 o 
  -1   4   4     8094.35    10369.63    400.62 o 
   2   4   4     1360.48      793.70    138.17 o 
  -9   5   4    12153.94    11557.77    488.41 o 
  -6   5   4    95426.70   110385.15   1155.29 o 
  -3   5   4   134276.09   154631.72   1889.75 o 
   0   5   4    22500.81    23756.06    547.91 o 
   3   5   4    15127.70    15371.18    472.33 o 
 -11   6   4     1753.34     1964.97    331.74 o 
  -8   6   4    30145.92    30130.08    769.22 o 
  -5   6   4      385.63      197.05    117.86 o 
  -2   6   4   132907.67   148106.70   1875.27 o 
   1   6   4    23538.53    25802.51    544.18 o 
   4   6   4     4655.96     6581.37    464.23 o 
 -13   7   4     3831.74     3506.55    441.72 o 
 -10   7   4     9929.89     9439.72    569.57 o 
  -7   7   4     4321.70     4689.23    298.88 o 
  -4   7   4     2106.84     1429.34    182.12 o 
  -1   7   4    88932.68   111873.85   1377.52 o 
   2   7   4    22814.15    24552.72    629.80 o 
   5   7   4    28653.04    33140.44   1224.90 o 
 -15   8   4      938.53      875.98    474.57 o 
 -12   8   4     7130.81     6966.13    568.46 o 
  -9   8   4     6481.04     7088.46    496.50 o 
  -6   8   4    10485.88    14049.36    652.42 o 
  -3   8   4    23494.75    25159.85    755.31 o 
   0   8   4      429.82      460.07    177.28 o 
   3   8   4    35143.12    42923.61   1298.43 o 
   6   8   4     5080.72     4454.20    678.94 o 
 -14   9   4     6015.41     6712.49    696.14 o 
 -11   9   4    24461.13    29921.63   1186.78 o 
  -8   9   4    23727.39    26105.34    827.64 o 
  -5   9   4    16240.07    13847.53    690.83 o 
  -2   9   4     3628.08     3677.37    327.36 o 
   1   9   4    14197.25    15566.17    739.55 o 
   4   9   4     1757.57     2247.16    505.47 o 
   7   9   4     3781.96     5149.89    797.04 o 
 -16  10   4       35.26      -51.45    429.15 o 
 -13  10   4    11182.40    12207.54    835.75 o 
 -10  10   4     6406.31     6155.16    523.78 o 
  -7  10   4    21867.64    24398.83    940.72 o 
  -4  10   4    10914.94    11240.70    590.94 o 
  -1  10   4     8151.55     7141.61    431.56 o 
   2  10   4     1567.11     2153.43    518.10 o 
   5  10   4      579.05      132.37    461.74 o 
 -15  11   4     1747.80     2086.68    975.49 o 
 -12  11   4      417.33      736.92    316.95 o 
  -9  11   4    25673.14    27360.91   1062.86 o 
  -6  11   4     9429.60    11593.08    700.70 o 
  -3  11   4    29832.21    34889.29   1255.80 o 
   0  11   4     4785.42     4839.31    532.13 o 
   3  11   4     1449.80     1291.87    496.86 o 
 -14  12   4     4885.22     4491.38    814.84 o 
 -11  12   4     1895.96     1399.19    531.62 o 
  -8  12   4     9991.06    10349.03    820.15 o 
  -5  12   4     8328.94     8350.57    837.13 o 
  -2  12   4    10075.20    11275.24    789.67 o 
   1  12   4     4246.04     3845.44    753.78 o 
   4  12   4      700.18      450.75    629.60 o 
 -13  13   4     1743.54     1583.37    846.75 o 
 -10  13   4     4733.77     4532.24    597.48 o 
  -7  13   4     1355.35      804.29    415.94 o 
  -4  13   4     6765.29     7687.76    687.41 o 
  -1  13   4     2309.51     2920.62    574.15 o 
   2  13   4     1347.37     1905.96    658.97 o 
 -15  14   4     1980.61     2827.41    822.38 o 
 -12  14   4      891.94      653.48    500.83 o 
  -9  14   4      125.45       31.71    337.92 o 
  -6  14   4     3196.16     2232.43    466.24 o 
  -3  14   4     2188.90     2229.29    533.75 o 
   0  14   4     2624.14     3325.36    755.95 o 
 -14  15   4     4996.37     6989.76   1087.11 o 
 -11  15   4     4043.86     4447.13    844.69 o 
  -8  15   4     1520.12     1744.08    520.87 o 
  -5  15   4     5183.67     5839.86    778.01 o 
  -2  15   4      407.16      624.91    841.29 o 
 -10  16   4     3724.50     3751.48    695.40 o 
  -7  16   4     3004.31     3266.51    671.44 o 
  -4  16   4       45.15      -66.50    450.49 o 
   0   1   5      820.59      726.65    100.83 o 
  -2   2   5    13930.66    12197.01    389.67 o 
   1   2   5      520.15      476.99    102.22 o 
  -4   3   5    56062.36    65917.99   1347.06 o 
  -1   3   5    72471.30    67910.38   1479.70 o 
   2   3   5      235.56      204.99    100.18 o 
  -6   4   5       13.00       48.08    122.70 o 
  -3   4   5    92971.19    85682.81   1397.28 o 
   0   4   5      287.69      484.65    108.52 o 
   3   4   5     4281.08     3186.27    274.24 o 
  -8   5   5     1786.40     1729.80    217.42 o 
  -5   5   5    13195.63    14065.00    564.88 o 
  -2   5   5    41212.80    42681.17    766.07 o 
   1   5   5     6263.92     5467.60    260.98 o 
   4   5   5     6210.46     5242.07    342.59 o 
 -10   6   5       66.68      278.97    230.11 o 
  -7   6   5     2485.50     1844.68    216.46 o 
  -4   6   5    18263.73    17570.47    458.03 o 
  -1   6   5     6722.38     6614.15    330.86 o 
   2   6   5      470.13      271.94    159.80 o 
   5   6   5      296.78      346.43    252.72 o 
 -12   7   5       77.51       79.07    267.90 o 
  -9   7   5    35973.55    38625.02    928.94 o 
  -6   7   5      550.08      511.60    157.07 o 
  -3   7   5      168.61     -112.32    160.83 o 
   0   7   5      515.26      464.27    147.72 o 
   3   7   5      390.25       44.00    207.18 o 
   6   7   5     2579.08     3032.19    537.68 o 
 -14   8   5      664.17      -12.84    357.23 o 
 -11   8   5     1067.72     1563.34    333.24 o 
  -8   8   5    13051.51    11175.70    464.75 o 
  -5   8   5     8521.92     7543.73    356.74 o 
  -2   8   5       11.76      -36.46    167.54 o 
   1   8   5      416.76      358.18    184.10 o 
   4   8   5       62.80      -58.52    337.30 o 
   7   8   5      747.38      644.94    446.99 o 
 -16   9   5       56.48        3.39    423.24 o 
 -13   9   5      341.59       87.88    277.79 o 
 -10   9   5     4808.95     4154.19    481.13 o 
  -7   9   5       63.42      -74.05    167.29 o 
  -4   9   5    16343.66    15628.86    638.18 o 
  -1   9   5      104.34       89.62    181.81 o 
   2   9   5     2875.43     2847.64    421.37 o 
   5   9   5      324.52      643.19    440.49 o 
 -15  10   5      115.59      647.02    431.26 o 
 -12  10   5     1766.23     1216.41    390.15 o 
  -9  10   5       27.24        7.83    226.14 o 
  -6  10   5     1301.41      853.94    230.85 o 
  -3  10   5     2071.51     1407.68    267.72 o 
   0  10   5    13348.07    13594.66    774.99 o 
   3  10   5      880.09      993.47    399.97 o 
   6  10   5      295.05     -256.92    488.47 o 
 -14  11   5      882.11      536.49    396.14 o 
 -11  11   5       44.16     -191.77    293.41 o 
  -8  11   5      554.36      672.56    300.50 o 
  -5  11   5     1896.61     1108.75    286.80 o 
  -2  11   5      700.53      736.44    242.26 o 
   1  11   5     1307.32      938.16    369.72 o 
   4  11   5       68.66      262.86    437.89 o 
 -16  12   5      337.93      427.95    569.78 o 
 -13  12   5       29.42        8.57    499.15 o 
 -10  12   5      832.17      213.90    310.93 o 
  -7  12   5      396.78       63.36    341.09 o 
  -4  12   5     1261.64     1329.16    299.22 o 
  -1  12   5      321.04       99.97    329.30 o 
   2  12   5      333.62      264.68    543.93 o 
 -15  13   5      867.98     1017.26    602.49 o 
 -12  13   5      427.57      591.26    509.85 o 
  -9  13   5      316.39       79.78    366.11 o 
  -6  13   5      210.48       40.92    294.84 o 
  -3  13   5       24.04     -220.53    332.19 o 
   0  13   5      556.44      703.94    547.17 o 
 -14  14   5        2.54      -50.21    542.38 o 
 -11  14   5     2178.47     2233.43    676.88 o 
  -8  14   5      106.84     -331.82    388.92 o 
  -5  14   5      223.51       30.24    326.02 o 
  -2  14   5       79.23       25.52    489.98 o 
   1  14   5      294.70      331.61    591.90 o 
 -13  15   5        0.03      306.10    641.45 o 
 -10  15   5     1005.09      739.13    604.10 o 
  -7  15   5       44.26       43.25    396.03 o 
  -4  15   5       38.84      -37.18    502.38 o 
  -1  15   5      525.64      490.02   1255.67 o 
 -12  16   5      548.07      713.40    588.84 o 
  -9  16   5      597.28     1357.70    549.27 o 
  -6  16   5     1294.88     1937.84    720.13 o 
   1   1   6     9636.29    10786.64    592.76 o 
  -1   2   6     3249.53     3650.74    189.58 o 
   2   2   6    17110.96    18271.54    622.01 o 
  -3   3   6    30846.01    36521.07    695.28 o 
   0   3   6      288.09      267.37     92.92 o 
   3   3   6    48309.15    49893.14   1408.00 o 
  -5   4   6    69781.38    75866.89   2141.35 o 
  -2   4   6    51368.84    63348.69    832.30 o 
   1   4   6    26137.61    25303.85    473.25 o 
   4   4   6    17305.88    16083.36    511.93 o 
  -7   5   6    49561.90    53328.18    923.46 o 
  -4   5   6   119934.79   129363.16   4134.40 o 
  -1   5   6    24237.63    27305.30    675.05 o 
   2   5   6      173.21       47.13    121.61 o 
   5   5   6       25.74      146.18    214.58 o 
  -9   6   6    14939.42    12189.37    541.18 o 
  -6   6   6    66249.57    74486.13   2342.88 o 
  -3   6   6    56187.43    65622.91   1060.13 o 
   0   6   6    80542.41    90209.59   1710.24 o 
   3   6   6    13396.27    11043.25    464.17 o 
   6   6   6    16713.05    18220.65    851.03 o 
 -11   7   6     1588.01     1115.40    291.21 o 
  -8   7   6    15706.62    16513.53    550.40 o 
  -5   7   6    14309.86    17552.88    493.19 o 
  -2   7   6   102058.62   116517.48   2436.83 o 
   1   7   6     7469.19     5598.24    285.75 o 
   4   7   6     8599.59     7742.67    595.67 o 
   7   7   6     2721.02     3627.40    631.70 o 
 -13   8   6     2055.70     1237.46    370.34 o 
 -10   8   6     4883.73     4839.03    492.89 o 
  -7   8   6     3334.18     3083.95    259.70 o 
  -4   8   6     7286.81     7010.80    410.75 o 
  -1   8   6     1175.83      787.29    206.09 o 
   2   8   6    22091.87    21520.43   1140.23 o 
   5   8   6    13668.08    13080.48    974.77 o 
   8   8   6      711.13      679.70    461.63 o 
 -15   9   6      413.09       15.54    426.09 o 
 -12   9   6     2686.90     2905.51    474.01 o 
  -9   9   6     9075.15     9703.19    781.05 o 
  -6   9   6    16647.22    17463.12    561.47 o 
  -3   9   6    17992.77    17461.14    680.45 o 
   0   9   6      225.90      -84.60    173.14 o 
   3   9   6    13753.75    12856.73    938.69 o 
   6   9   6     1328.57      815.70    450.46 o 
 -14  10   6     5857.65     5970.73    645.13 o 
 -11  10   6     2002.80     2132.08    429.95 o 
  -8  10   6    10299.62     9565.86    627.33 o 
  -5  10   6    16630.82    16540.80    689.72 o 
  -2  10   6      415.03      271.97    220.85 o 
   1  10   6    24479.50    24141.88   1042.04 o 
   4  10   6     1173.73     1511.01    515.29 o 
 -16  11   6      160.98     -187.25    585.57 o 
 -13  11   6     2879.55     3087.37    496.66 o 
 -10  11   6     6085.64     5275.73    611.66 o 
  -7  11   6    19529.43    20218.95    922.69 o 
  -4  11   6     8788.02     9838.28    584.18 o 
  -1  11   6     1555.49     1856.07    348.86 o 
   2  11   6     1935.48     1134.59    434.61 o 
   5  11   6      476.24      187.05    506.48 o 
 -15  12   6     1334.37     1650.66    715.62 o 
 -12  12   6      724.80      -54.20    429.57 o 
  -9  12   6     9685.86     8959.54    943.78 o 
  -6  12   6     1341.20     1121.12    392.29 o 
  -3  12   6     5802.14     7747.53    579.99 o 
   0  12   6     4520.36     3453.48    870.95 o 
   3  12   6       26.87      299.91    568.17 o 
 -14  13   6     2889.80     3746.41    821.76 o 
 -11  13   6     2351.20     1374.16    650.81 o 
  -8  13   6      500.56      320.73    357.37 o 
  -5  13   6     1861.22     1764.59    399.68 o 
  -2  13   6     1897.96     2065.89    459.71 o 
   1  13   6     1666.36     1662.67    655.19 o 
 -13  14   6      898.39     1179.42    615.55 o 
 -10  14   6     1489.18     2229.24    636.39 o 
  -7  14   6        8.22      297.04    423.05 o 
  -4  14   6     5720.44     6083.18    780.07 o 
  -1  14   6      928.51      802.09    550.03 o 
 -12  15   6      921.68     1201.93    652.20 o 
  -9  15   6     2111.39     2242.54    558.47 o 
  -6  15   6     4836.82     5864.60    680.43 o 
  -3  15   6        8.01      247.15    518.79 o 
 -11  16   6      538.44      837.56    585.31 o 
  -8  16   6     1514.07     1193.30    520.50 o 
  -5  16   6      934.92     1053.05    522.65 o 
  -1   1   7     1281.94     1002.99    130.41 o 
  -3   2   7     9028.96     8967.28    389.84 o 
   0   2   7     2275.52     2314.39    187.09 o 
  -5   3   7     1464.10     1118.45    190.49 o 
  -2   3   7    87813.20    84251.07   1839.27 o 
   1   3   7     4687.54     4209.47    217.75 o 
  -7   4   7     2840.64     3049.89    236.87 o 
  -4   4   7    32514.82    34951.81   1532.11 o 
  -1   4   7    54761.98    58023.55   1317.14 o 
   2   4   7      443.70      228.16    111.52 o 
  -9   5   7       92.85      118.29    188.03 o 
  -6   5   7     3211.59     2450.94    180.93 o 
  -3   5   7    56973.98    53221.11   1028.36 o 
   0   5   7      841.81      711.04    149.51 o 
   3   5   7     7559.09     7108.99    351.85 o 
 -11   6   7     5800.62     5128.54    449.42 o 
  -8   6   7      195.54      -50.89    190.03 o 
  -5   6   7    12409.72    15019.47    422.50 o 
  -2   6   7     8091.69     7347.48    378.83 o 
   1   6   7    18898.86    17828.48    572.61 o 
   4   6   7     2143.14     2089.88    299.14 o 
 -13   7   7      338.09      393.06    350.46 o 
 -10   7   7     7458.75     6872.63    519.36 o 
  -7   7   7       83.30     -147.29    135.68 o 
  -4   7   7       23.46       11.72    138.38 o 
  -1   7   7      149.95       17.06    162.07 o 
   2   7   7      101.25      -40.38    170.09 o 
   5   7   7      467.95      315.11    321.61 o 
 -15   8   7     1182.31     1540.00    537.51 o 
 -12   8   7     1752.51     1464.99    338.99 o 
  -9   8   7    18787.59    18596.75    763.73 o 
  -6   8   7    10223.66     8394.03    381.95 o 
  -3   8   7     3975.18     3697.84    331.42 o 
   0   8   7     1291.44     1159.71    215.29 o 
   3   8   7     2546.72     2060.08    343.22 o 
   6   8   7     2241.44     2152.65    578.30 o 
 -14   9   7     1339.31     1129.69    410.39 o 
 -11   9   7     1187.68     1259.72    358.91 o 
  -8   9   7      214.70      419.14    220.04 o 
  -5   9   7     1549.99     1866.44    271.73 o 
  -2   9   7     1468.47     1689.33    259.68 o 
   1   9   7       24.22       -2.27    211.81 o 
   4   9   7     1145.35      843.00    402.13 o 
   7   9   7      588.97      681.34    502.99 o 
 -16  10   7       63.96      306.80    606.56 o 
 -13  10   7     1507.31     1108.69    400.63 o 
 -10  10   7        5.58     -133.42    262.08 o 
  -7  10   7     1495.58     1684.50    339.55 o 
  -4  10   7    13232.73    12320.40    611.73 o 
  -1  10   7     2146.20     1836.70    292.60 o 
   2  10   7      541.78      830.51    393.17 o 
   5  10   7        6.35     -275.61    452.78 o 
 -15  11   7      200.58      290.56    402.41 o 
 -12  11   7     4131.99     3276.52    485.63 o 
  -9  11   7     6443.77     6365.87    561.68 o 
  -6  11   7     6542.52     4917.99    495.55 o 
  -3  11   7       78.19     -117.88    211.52 o 
   0  11   7     3263.45     3171.71    413.87 o 
   3  11   7      182.97      142.91    403.27 o 
 -14  12   7     2186.40     2610.58    729.79 o 
 -11  12   7      269.90      238.75    474.80 o 
  -8  12   7      116.09     -117.09    319.24 o 
  -5  12   7     2059.73     1142.45    393.45 o 
  -2  12   7      218.84       30.85    288.89 o 
   1  12   7      662.41      299.62    353.69 o 
   4  12   7      102.61      -75.87    578.71 o 
 -13  13   7      135.88      522.14    544.48 o 
 -10  13   7       10.16     -340.98    361.82 o 
  -7  13   7       81.86       81.84    314.48 o 
  -4  13   7     5257.54     6066.46    747.53 o 
  -1  13   7      207.90      488.75    365.95 o 
   2  13   7      216.47       32.71    476.50 o 
 -15  14   7      672.66      715.40    728.28 o 
 -12  14   7      495.37      623.68    616.56 o 
  -9  14   7      566.73      326.63    398.62 o 
  -6  14   7      187.72      348.83    336.21 o 
  -3  14   7       13.33     -148.37    417.46 o 
   0  14   7      201.82      141.71    537.49 o 
 -14  15   7      427.07      777.80    742.36 o 
 -11  15   7     4052.00     4123.64    816.55 o 
  -8  15   7        1.13      -29.40    421.08 o 
  -5  15   7      127.19      223.54    431.61 o 
  -2  15   7       20.01      428.77   1071.92 o 
 -10  16   7      172.14      587.82    531.95 o 
  -7  16   7      718.57     1288.32    651.04 o 
  -4  16   7      200.49      257.84    512.50 o 
   0   1   8    10930.30    13079.88    469.29 o 
  -2   2   8      105.14     1121.70    170.02 o 
   1   2   8   295652.56   318506.63  20412.96 o 
  -4   3   8    78958.60    80147.47   1304.43 o 
  -1   3   8    32845.75    30883.15   1161.28 o 
   2   3   8    13918.63    13083.98    424.22 o 
  -6   4   8    38972.44    39150.52    785.47 o 
  -3   4   8   276995.34   315042.34   2314.51 o 
   0   4   8    19023.09    20210.30    507.44 o 
   3   4   8     3431.65     3465.91    242.48 o 
  -8   5   8     1624.07     1610.23    182.55 o 
  -5   5   8     7276.60     7039.08    414.49 o 
  -2   5   8    24936.57    24375.84    781.84 o 
   1   5   8    45620.68    46457.20   1071.47 o 
   4   5   8     8376.45     7744.51    467.97 o 
 -10   6   8      979.46     1157.46    274.31 o 
  -7   6   8    40237.68    43993.91    828.26 o 
  -4   6   8      343.69      575.59    141.88 o 
  -1   6   8    39205.06    42980.98   1076.67 o 
   2   6   8    44252.07    51956.35   1471.46 o 
   5   6   8     3208.54     3656.87    395.43 o 
 -12   7   8     3555.98     3602.84    437.87 o 
  -9   7   8     9766.54     6946.10   1029.04 o 
  -6   7   8     4677.11     4069.33    291.37 o 
  -3   7   8    24651.18    25251.92    705.82 o 
   0   7   8      755.53      642.61    179.30 o 
   3   7   8     4863.05     5817.66    496.28 o 
   6   7   8     5955.66     6778.82    640.42 o 
 -14   8   8     3867.23     5021.97    617.08 o 
 -11   8   8    12150.98    11576.01    737.60 o 
  -8   8   8    19243.10    21733.74    753.59 o 
  -5   8   8     9936.41    10430.33    433.22 o 
  -2   8   8     4819.37     3813.82    313.36 o 
   1   8   8     2783.41     2232.45    303.90 o 
   4   8   8     9559.99    11209.05    803.92 o 
   7   8   8     2809.05     2415.38    588.78 o 
 -16   9   8      263.94      465.57    564.48 o 
 -13   9   8     2582.63     2449.58    450.87 o 
 -10   9   8     7838.36     7874.58    609.12 o 
  -7   9   8     1944.06     1682.84    273.38 o 
  -4   9   8    25866.82    26232.18    815.37 o 
  -1   9   8     1421.75     1366.46    256.04 o 
   2   9   8    16815.96    20737.79    859.36 o 
   5   9   8      555.76      514.40    461.94 o 
 -15  10   8     1206.68      519.29    555.52 o 
 -12  10   8     3121.95     2699.66    456.45 o 
  -9  10   8     7793.12     7874.76    536.54 o 
  -6  10   8     7427.48     7596.23    547.16 o 
  -3  10   8     7627.69     8664.82    489.10 o 
   0  10   8     3356.31     3304.10    373.70 o 
   3  10   8     2712.93     2373.88    529.71 o 
   6  10   8      774.31      616.05    493.39 o 
 -14  11   8     1343.65     1098.22    418.48 o 
 -11  11   8      104.32       72.67    376.82 o 
  -8  11   8    15984.03    17072.92    923.26 o 
  -5  11   8     8471.85     8340.60    824.87 o 
  -2  11   8     6731.57     6529.56    463.16 o 
   1  11   8     4720.97     4334.75    596.20 o 
   4  11   8       32.89       48.85    415.56 o 
 -16  12   8      282.71     -477.49    706.96 o 
 -13  12   8     1806.32     1626.33    610.49 o 
 -10  12   8     3184.27     2612.26    654.04 o 
  -7  12   8     4197.02     3394.98    449.78 o 
  -4  12   8     4221.54     3513.16    447.89 o 
  -1  12   8     3338.61     3587.92    440.07 o 
   2  12   8        8.61      -11.67    396.09 o 
 -15  13   8     3720.29     6131.00   1141.91 o 
 -12  13   8      391.06      442.33    543.51 o 
  -9  13   8     1791.80     1267.19    447.16 o 
  -6  13   8      283.52      144.98    341.60 o 
  -3  13   8     3617.02     2626.47    546.42 o 
   0  13   8     1104.74     1136.32    547.30 o 
 -14  14   8     1076.10      885.70    847.61 o 
 -11  14   8     4542.39     5788.52    920.33 o 
  -8  14   8      402.18       15.44    339.68 o 
  -5  14   8     3723.05     3529.10    649.01 o 
  -2  14   8      962.25      841.87    505.26 o 
   1  14   8     3101.79     3831.40    839.80 o 
 -13  15   8     1179.44     1813.77    677.93 o 
 -10  15   8     1862.93     2332.50    643.46 o 
  -7  15   8      995.04     1053.78    448.48 o 
  -4  15   8      410.46      112.54    429.70 o 
  -1  15   8      292.85      535.64    760.59 o 
 -12  16   8      256.05      148.64    619.02 o 
  -9  16   8     2333.71     1673.74    563.95 o 
  -6  16   8     2078.31     1621.95    698.10 o 
   0   0   9    75188.33    73706.23   1287.30 o 
   1   1   9     2490.42     2259.91    187.71 o 
  -1   2   9       92.74      130.96    105.18 o 
   2   2   9      454.75      521.46    134.42 o 
  -3   3   9   137043.95   138993.27   3207.72 o 
   0   3   9     7108.58     7688.69    265.77 o 
   3   3   9      810.51      572.72    185.30 o 
  -5   4   9    10320.92     7802.54    357.51 o 
  -2   4   9    27282.71    35328.15   1061.35 o 
   1   4   9      117.00      206.11     99.97 o 
   4   4   9       15.88      124.31    150.28 o 
  -7   5   9     8054.91     8355.00    395.50 o 
  -4   5   9    49845.74    57024.69   1062.94 o 
  -1   5   9      141.56       46.93    116.93 o 
   2   5   9    10245.57     8834.04    377.96 o 
   5   5   9      588.43      410.75    256.33 o 
  -9   6   9       10.24     -170.70    210.14 o 
  -6   6   9    24116.05    24771.68    824.07 o 
  -3   6   9       60.30        1.64    112.56 o 
   0   6   9       26.73      -14.23    133.44 o 
   3   6   9     1225.75     1386.83    245.63 o 
   6   6   9      147.28      226.79    273.65 o 
 -11   7   9      629.84      460.77    263.52 o 
  -8   7   9     5320.28     4110.75    343.41 o 
  -5   7   9    24938.02    25735.32    709.65 o 
  -2   7   9    19279.42    18299.34    614.84 o 
   1   7   9     1257.28     1000.07    207.81 o 
   4   7   9     1533.04     1202.04    337.87 o 
   7   7   9      554.57      354.43    421.54 o 
 -13   8   9      205.72      120.57    320.52 o 
 -10   8   9     3718.92     2675.01    386.78 o 
  -7   8   9     1638.02     1456.38    251.20 o 
  -4   8   9     2826.42     2899.69    302.78 o 
  -1   8   9       30.11      141.47    164.51 o 
   2   8   9     1371.94     1017.17    283.28 o 
   5   8   9      121.72     -111.66    329.41 o 
   8   8   9        0.07     -205.57    431.71 o 
 -15   9   9       96.76      205.16    487.34 o 
 -12   9   9     2911.61     3039.35    466.46 o 
  -9   9   9     2779.30     1520.98    277.47 o 
  -6   9   9      107.12       -6.66    178.65 o 
  -3   9   9       79.32       72.51    202.68 o 
   0   9   9        9.56     -129.16    191.51 o 
   3   9   9      457.81      466.26    322.69 o 
   6   9   9      153.49      262.02    460.09 o 
 -14  10   9     1189.45     1458.67    435.99 o 
 -11  10   9      948.71      170.11    295.72 o 
  -8  10   9     6393.46     7640.74    581.84 o 
  -5  10   9      881.34      870.75    282.37 o 
  -2  10   9     7639.99     6779.98    450.31 o 
   1  10   9     1636.33     1426.10    299.96 o 
   4  10   9      157.57      102.43    417.77 o 
 -16  11   9        5.79      229.63    628.30 o 
 -13  11   9        7.94      117.10    339.27 o 
 -10  11   9      402.09       47.60    341.27 o 
  -7  11   9     1709.00     1096.34    312.47 o 
  -4  11   9     2881.76     2040.13    388.71 o 
  -1  11   9      115.51      165.78    255.14 o 
   2  11   9      115.31      152.38    356.36 o 
   5  11   9       12.81      124.96    462.91 o 
 -15  12   9      887.39      237.88    643.49 o 
 -12  12   9        0.28      -73.83    357.60 o 
  -9  12   9      869.75     2030.12    406.16 o 
  -6  12   9      136.36      114.43    277.83 o 
  -3  12   9     2639.51     2100.39    421.56 o 
   0  12   9       19.16       12.51    328.46 o 
   3  12   9       19.37     -126.37    384.14 o 
 -14  13   9        3.22     -589.28    606.26 o 
 -11  13   9       21.32      -64.52    448.30 o 
  -8  13   9      153.05      -67.60    342.37 o 
  -5  13   9     1102.59      908.65    364.47 o 
  -2  13   9      740.10      616.84    409.49 o 
   1  13   9       13.06     -325.33    493.26 o 
 -13  14   9      105.83      241.38    555.47 o 
 -10  14   9      506.45      164.46    538.48 o 
  -7  14   9        7.91     -151.24    324.95 o 
  -4  14   9       31.29      168.44    442.05 o 
  -1  14   9      130.69     -380.54    620.18 o 
 -12  15   9      274.41      292.21    610.22 o 
  -9  15   9       59.01      -40.97    425.49 o 
  -6  15   9       37.50      121.38    409.03 o 
  -3  15   9      102.33      201.74    530.32 o 
 -11  16   9       60.35     -785.31    523.54 o 
  -8  16   9        6.14      -45.37    472.59 o 
  -5  16   9      495.06      -35.45    524.94 o 
  -1   1  10     3925.63     4406.05    207.65 o 
  -3   2  10     1010.41     1053.09    180.42 o 
   0   2  10     8353.62     7358.54    590.38 o 
  -5   3  10    17236.65    15690.27    793.78 o 
  -2   3  10    48220.70    56131.50    896.45 o 
   1   3  10    18021.28    17018.73    574.37 o 
  -7   4  10    28238.26    29793.62    891.96 o 
  -4   4  10    74652.94    92235.48   1258.35 o 
  -1   4  10    31021.43    33537.72   1020.25 o 
   2   4  10    11243.32     9320.80    403.38 o 
  -9   5  10      136.34     -127.29    212.93 o 
  -6   5  10    12769.05    11495.28    480.38 o 
  -3   5  10    89841.93   105316.27   3113.54 o 
   0   5  10    41812.17    43378.24   1126.83 o 
   3   5  10    31642.13    30989.45   1575.29 o 
 -11   6  10     1418.10     1800.95    332.90 o 
  -8   6  10    23878.14    23842.47    975.88 o 
  -5   6  10     2810.95     3034.59    309.94 o 
  -2   6  10     8254.62     7834.47    385.30 o 
   1   6  10    67925.38    66924.75   1637.78 o 
   4   6  10     3758.06     2673.73    331.54 o 
 -13   7  10     1899.98     1858.53    431.57 o 
 -10   7  10       31.75       84.48    261.66 o 
  -7   7  10    16450.38    17618.20    635.37 o 
  -4   7  10       19.37      227.22    148.24 o 
  -1   7  10    13881.28    13842.72    511.40 o 
   2   7  10    10437.91     8401.41    498.93 o 
   5   7  10     6340.89     5969.74    592.80 o 
 -15   8  10     2677.97     2381.53    824.65 o 
 -12   8  10     2120.26     1763.71    392.61 o 
  -9   8  10     3826.87     3720.34    431.22 o 
  -6   8  10    13526.63    13228.74    599.55 o 
  -3   8  10    13319.72    12135.07    538.45 o 
   0   8  10      171.48      -24.67    160.27 o 
   3   8  10      955.68     1053.43    325.72 o 
   6   8  10     4784.06     4594.91    646.54 o 
 -14   9  10     5243.92     5305.77    624.51 o 
 -11   9  10    20775.44    22918.32   1044.11 o 
  -8   9  10    19419.73    23035.35   1327.41 o 
  -5   9  10    15099.51    16180.99    816.48 o 
  -2   9  10      398.79      319.69    221.55 o 
   1   9  10     5342.91     3870.90    380.26 o 
   4   9  10     5255.35     4504.40    657.03 o 
   7   9  10      315.15      379.61    455.43 o 
 -16  10  10      180.82      175.80    567.83 o 
 -13  10  10     1114.00     1030.90    387.85 o 
 -10  10  10     1067.41     1093.01    353.19 o 
  -7  10  10     1057.46      397.57    272.41 o 
  -4  10  10    21927.05    23727.91    824.64 o 
  -1  10  10      587.72      340.30    242.69 o 
   2  10  10     1833.73     1568.38    432.68 o 
   5  10  10       34.94       -2.70    434.00 o 
 -15  11  10      414.41      675.62    428.02 o 
 -12  11  10      330.94      559.56    411.59 o 
  -9  11  10     3846.04     3538.89    478.56 o 
  -6  11  10     3748.51     4887.79    553.13 o 
  -3  11  10     2935.51     3557.67    373.37 o 
   0  11  10     2873.23     2820.28    460.77 o 
   3  11  10      868.58      347.54    396.53 o 
 -14  12  10     1856.06     1332.58    504.47 o 
 -11  12  10       40.31       37.00    371.93 o 
  -8  12  10     7598.16     7616.39    636.25 o 
  -5  12  10     3720.64     3633.74    475.30 o 
  -2  12  10     4638.62     4362.21    472.84 o 
   1  12  10     2730.87     2367.44    526.16 o 
   4  12  10      115.31      235.52    523.89 o 
 -13  13  10       84.53       56.60    556.02 o 
 -10  13  10     2355.92     2286.26    645.58 o 
  -7  13  10       80.63     -192.03    308.65 o 
  -4  13  10      593.51     1046.67    508.38 o 
  -1  13  10     7915.81     8132.39    731.12 o 
   2  13  10      113.39      175.31    590.68 o 
 -12  14  10      465.60       46.45    568.22 o 
  -9  14  10      840.41      600.87    413.85 o 
  -6  14  10      363.48      157.02    376.27 o 
  -3  14  10      508.72      281.82    436.75 o 
   0  14  10     1689.65     2174.46    824.05 o 
 -11  15  10     3119.22     3388.19    827.24 o 
  -8  15  10        5.65      -93.86    399.30 o 
  -5  15  10     2872.00     3428.47    671.16 o 
  -2  15  10       81.02      632.07    627.21 o 
 -10  16  10      538.86      771.73    684.72 o 
  -7  16  10     1631.32     1978.82    678.13 o 
  -4  16  10        4.47      541.14    549.16 o 
   0   1  11    58225.02    57689.16   2566.95 o 
  -2   2  11     7449.20     7284.63    309.12 o 
   1   2  11     5943.28     6171.40    303.20 o 
  -4   3  11     5488.02     6035.57    394.35 o 
  -1   3  11    75798.45    84615.67   1713.99 o 
   2   3  11     5373.69     4618.22    303.15 o 
  -6   4  11    10328.41     7978.94    507.19 o 
  -3   4  11    17363.33    17273.04    926.43 o 
   0   4  11     3955.65     4001.34    232.62 o 
   3   4  11      366.41      705.07    188.32 o 
  -8   5  11    13864.45    14943.88    781.30 o 
  -5   5  11    17060.87    15382.48    808.82 o 
  -2   5  11    19202.21    18961.64    558.67 o 
   1   5  11       95.51      113.89    114.94 o 
   4   5  11     2621.95     2367.88    334.06 o 
 -10   6  11        6.39     -216.50    256.37 o 
  -7   6  11     5526.99     4394.00    323.17 o 
  -4   6  11     5129.72     5159.54    372.23 o 
  -1   6  11    13191.39    10443.64    412.73 o 
   2   6  11     3027.97     2084.36    201.50 o 
   5   6  11      424.31      141.26    249.68 o 
 -12   7  11     1106.15      753.76    312.13 o 
  -9   7  11      168.68        1.52    221.93 o 
  -6   7  11    14397.98    15187.60    570.14 o 
  -3   7  11     2344.78     2480.30    269.82 o 
   0   7  11     1844.28     1400.34    218.18 o 
   3   7  11     2391.03     1967.23    333.17 o 
   6   7  11      487.95      265.84    380.43 o 
 -14   8  11        1.97       51.57    422.03 o 
 -11   8  11    15367.77    13335.85    809.25 o 
  -8   8  11      526.16      290.24    221.16 o 
  -5   8  11     4359.60     3660.49    265.38 o 
  -2   8  11      629.34      636.97    196.41 o 
   1   8  11     2338.91     1455.40    279.39 o 
   4   8  11       70.60       62.88    285.46 o 
   7   8  11        1.72      266.79    416.67 o 
 -16   9  11        0.06      -36.62    545.80 o 
 -13   9  11        2.24     -156.77    298.82 o 
 -10   9  11     1044.94      786.44    326.12 o 
  -7   9  11      120.09        1.24    225.11 o 
  -4   9  11      537.50      607.77    218.44 o 
  -1   9  11       74.10       63.79    190.63 o 
   2   9  11     9527.57     8528.40    584.63 o 
   5   9  11       13.32      -74.81    407.38 o 
 -15  10  11        3.67      219.95    712.44 o 
 -12  10  11       70.05     -375.33    327.53 o 
  -9  10  11      386.46      105.02    287.94 o 
  -6  10  11      673.89      377.14    241.76 o 
  -3  10  11     1968.06     1372.09    267.04 o 
   0  10  11      329.21      161.04    230.09 o 
   3  10  11      366.24      703.24    397.03 o 
   6  10  11      525.74      416.85    547.91 o 
 -14  11  11      383.33      135.81    369.39 o 
 -11  11  11     1767.54     1275.03    466.38 o 
  -8  11  11     2174.53     3296.22    478.51 o 
  -5  11  11      663.34      471.97    283.66 o 
  -2  11  11     3105.72     2472.08    399.16 o 
   1  11  11       24.69     -133.77    299.06 o 
   4  11  11      129.31     -204.82    423.26 o 
 -16  12  11       31.82      327.42    867.56 o 
 -13  12  11       59.43      322.74    438.16 o 
 -10  12  11     3084.67     4245.02    773.59 o 
  -7  12  11     3433.95     2731.35    419.64 o 
  -4  12  11     3985.55     3747.63    449.68 o 
  -1  12  11      468.49      371.72    349.57 o 
   2  12  11       30.52      144.54    461.42 o 
 -15  13  11       47.80     -214.94    558.17 o 
 -12  13  11      333.97      790.33    537.41 o 
  -9  13  11       49.19       32.27    469.02 o 
  -6  13  11       48.54     -128.12    362.48 o 
  -3  13  11       30.66      216.27    413.85 o 
   0  13  11       55.20      613.09    565.22 o 
 -14  14  11      781.63     2222.30    769.50 o 
 -11  14  11       64.20      175.07    533.75 o 
  -8  14  11     1352.72     1024.30    454.35 o 
  -5  14  11      134.21      105.52    514.05 o 
  -2  14  11        2.79     -182.11    394.83 o 
 -13  15  11      482.42      771.59    615.65 o 
 -10  15  11      166.15      125.58    586.42 o 
  -7  15  11      321.97      451.32    442.98 o 
  -4  15  11      113.21     -236.81    435.17 o 
 -12  16  11        0.12     -262.43    567.02 o 
  -9  16  11      642.66     1639.47    853.56 o 
  -6  16  11      158.38     -199.87    513.96 o 
   0   0  12  1169562.88  1346710.00  25105.81 o 
   1   1  12      872.38      929.49    131.67 o 
  -1   2  12    59988.98    61118.93   3332.56 o 
   2   2  12     9231.08     8938.53    372.45 o 
  -3   3  12    20101.77    21566.97    569.37 o 
   0   3  12    53755.23    63280.04   1776.91 o 
   3   3  12     9358.91     9988.70    573.79 o 
  -5   4  12     1874.89     1282.45    185.67 o 
  -2   4  12    20090.53    20175.68   1130.67 o 
   1   4  12    46911.50    53111.37   1136.57 o 
   4   4  12    31792.46    36141.24   1274.65 o 
  -7   5  12     7294.95     6505.13    347.98 o 
  -4   5  12    15334.21    15741.53    592.45 o 
  -1   5  12       68.42        1.25    123.45 o 
   2   5  12    46742.89    50081.86    986.68 o 
   5   5  12      112.93      129.01    216.65 o 
  -9   6  12     2269.11     1382.65    298.98 o 
  -6   6  12    24265.91    24538.34   1095.56 o 
  -3   6  12       28.93       48.83    138.70 o 
   0   6  12    73663.68    80026.35   1925.46 o 
   3   6  12     6755.87     7893.11    511.62 o 
   6   6  12     6330.49     7634.60    654.32 o 
 -11   7  12      346.26     -131.08    248.74 o 
  -8   7  12    22253.22    20748.63    651.09 o 
  -5   7  12     5569.19     4252.91    322.37 o 
  -2   7  12    30407.25    35850.10   1086.11 o 
   1   7  12     7190.58     6996.57    711.16 o 
   4   7  12       52.02       51.40    271.67 o 
   7   7  12     5814.37     7747.92    781.24 o 
 -13   8  12     4319.64     3986.00    548.47 o 
 -10   8  12     9596.52    10160.73    689.15 o 
  -7   8  12     2539.01     2817.21    306.75 o 
  -4   8  12     5451.49     4702.59    397.16 o 
  -1   8  12      217.41      310.48    184.74 o 
   2   8  12     7113.99     7110.19    513.27 o 
   5   8  12     2921.22     3005.61    502.48 o 
   8   8  12      172.10      418.18    612.03 o 
 -15   9  12      239.70      781.52    453.59 o 
 -12   9  12    10973.46    11373.36    802.16 o 
  -9   9  12    11901.48    13748.63    755.72 o 
  -6   9  12     7273.71     6163.21    514.41 o 
  -3   9  12    13374.94    13014.41    675.96 o 
   0   9  12     1759.74      944.58    287.97 o 
   3   9  12     2097.26     2262.59    393.97 o 
   6   9  12     1979.02     1462.60    530.19 o 
 -14  10  12     3773.50     3780.48    570.66 o 
 -11  10  12     1014.85      748.35    322.78 o 
  -8  10  12     2469.54     2566.10    399.49 o 
  -5  10  12    15549.71    16795.95    813.36 o 
  -2  10  12      111.22      151.09    223.78 o 
   1  10  12     2688.03     2782.06    365.91 o 
   4  10  12        2.77     -249.63    396.56 o 
 -16  11  12      301.69      361.12    618.95 o 
 -13  11  12      213.44      -35.43    354.14 o 
 -10  11  12     3504.40     2669.21    667.50 o 
  -7  11  12     8650.83    10346.75    773.06 o 
  -4  11  12     8532.32     9537.18    608.09 o 
  -1  11  12     1596.35     1278.66    332.14 o 
   2  11  12     3151.48     3367.65    601.20 o 
   5  11  12      141.21       70.99    496.89 o 
 -15  12  12     1662.22     1294.27    605.00 o 
 -12  12  12      105.73     -243.66    327.13 o 
  -9  12  12     3856.40     3166.13    559.99 o 
  -6  12  12     2762.44     2749.10    449.26 o 
  -3  12  12     5732.67     5598.74    610.41 o 
   0  12  12     9591.32    11861.69    947.09 o 
   3  12  12      249.11      426.22    463.84 o 
 -14  13  12     1477.18     1993.28   1105.06 o 
 -11  13  12     2156.03     1505.35    594.21 o 
  -8  13  12     1488.46     1453.04    473.17 o 
  -5  13  12     1457.53      594.11    379.62 o 
  -2  13  12     2722.12     2049.48    500.76 o 
   1  13  12     2071.13     1460.57    608.53 o 
 -13  14  12       16.03      146.89    577.70 o 
 -10  14  12     6314.70     8619.13   1656.18 o 
  -7  14  12        8.02       52.80    378.22 o 
  -4  14  12     3943.78     3524.97    625.62 o 
  -1  14  12      170.64      111.27    523.55 o 
 -12  15  12     3502.77     4286.62   1266.63 o 
  -9  15  12      554.94      901.29    658.75 o 
  -6  15  12     4849.00     5352.70    756.95 o 
  -3  15  12        3.86       86.77    418.96 o 
 -11  16  12     1025.74     1034.50    671.87 o 
  -8  16  12      256.06      366.22    547.62 o 
  -5  16  12      247.58      701.47    527.27 o 
  -1   1  13   165910.56   169377.17   6061.03 o 
  -3   2  13     3459.03     3282.82    325.02 o 
   0   2  13    33187.93    34102.94   1753.28 o 
  -5   3  13     2151.55     1426.25    165.47 o 
  -2   3  13     1685.17     1772.39    198.05 o 
   1   3  13      374.11      415.21    151.81 o 
  -7   4  13    19144.86    17740.78   1284.32 o 
  -4   4  13      552.17      472.79    178.59 o 
  -1   4  13     9639.25     9369.90    394.13 o 
   2   4  13      146.28       73.15    151.91 o 
  -9   5  13     2648.70     2421.20    364.25 o 
  -6   5  13     7123.35     5027.29    327.74 o 
  -3   5  13    48943.13    56734.54   1114.49 o 
   0   5  13    15630.47    14829.51    466.35 o 
   3   5  13      260.21      -64.11    165.60 o 
 -11   6  13      349.28      139.70    256.61 o 
  -8   6  13    13545.61    13486.16    778.14 o 
  -5   6  13     8516.46     9073.47    506.59 o 
  -2   6  13    44401.29    44289.69    903.26 o 
   1   6  13       19.60      -48.54    141.20 o 
   4   6  13     1645.41      978.59    290.58 o 
 -13   7  13      820.30      389.96    371.20 o 
 -10   7  13     1714.06     1280.88    327.32 o 
  -7   7  13     6441.41     7342.97    430.46 o 
  -4   7  13    16184.24    16533.89    767.80 o 
  -1   7  13      967.56      287.37    169.39 o 
   2   7  13      623.47      350.45    247.20 o 
   5   7  13      888.34      207.01    314.47 o 
 -15   8  13      643.98      658.77    523.45 o 
 -12   8  13      721.85      298.39    311.38 o 
  -9   8  13       40.99     -206.67    253.03 o 
  -6   8  13     7072.09     7744.16    460.97 o 
  -3   8  13     6255.64     5964.09    398.62 o 
   0   8  13       80.75        7.07    168.01 o 
   3   8  13    14208.21    14178.72    827.45 o 
   6   8  13      193.68      261.97    385.77 o 
 -14   9  13     1946.55     1650.33    551.14 o 
 -11   9  13     6492.00     7885.34    659.77 o 
  -8   9  13     1841.67     1976.22    298.50 o 
  -5   9  13     1235.56     1071.98    306.33 o 
  -2   9  13     1144.77      840.13    230.45 o 
   1   9  13     6891.56     5708.74    474.37 o 
   4   9  13       23.53      -35.05    322.93 o 
   7   9  13     1869.99     2183.59    691.48 o 
 -16  10  13      124.88      359.17    767.15 o 
 -13  10  13     4667.49     4919.24    570.09 o 
 -10  10  13        4.55     -187.13    294.02 o 
  -7  10  13      807.95      508.68    306.81 o 
  -4  10  13        4.25      -13.96    260.14 o 
  -1  10  13     2545.41     2337.73    353.16 o 
   2  10  13     1347.93      989.67    318.75 o 
   5  10  13      337.79      136.99    455.17 o 
 -15  11  13      179.27     -166.64    405.72 o 
 -12  11  13      164.70      239.36    406.99 o 
  -9  11  13     9134.62    11360.80    896.21 o 
  -6  11  13      627.77      780.05    375.46 o 
  -3  11  13     2631.01     1870.73    346.94 o 
   0  11  13        8.68       51.54    272.90 o 
   3  11  13      704.70      690.15    572.46 o 
 -14  12  13        0.66      631.19    462.10 o 
 -11  12  13        8.63     -211.21    325.33 o 
  -8  12  13     3211.97     4442.27    568.26 o 
  -5  12  13      988.11     1205.30    372.79 o 
  -2  12  13     2255.31     1472.89    404.17 o 
   1  12  13      167.34      134.97    375.10 o 
 -13  13  13      240.90      290.41    588.08 o 
 -10  13  13     1156.97     1344.02    605.29 o 
  -7  13  13     1641.82      981.96    505.00 o 
  -4  13  13     6646.41     6249.56    957.61 o 
  -1  13  13       30.30      101.93    347.49 o 
   2  13  13      645.32      366.27    601.12 o 
 -12  14  13       17.96      211.29    541.39 o 
  -9  14  13       18.31     -120.70    511.97 o 
  -6  14  13      172.47     -125.13    330.91 o 
  -3  14  13      347.10     -127.78    418.15 o 
   0  14  13      111.02      308.62    674.08 o 
 -11  15  13       39.06      412.27    599.62 o 
  -8  15  13       24.46     -318.11    428.25 o 
  -5  15  13      756.72      932.12    552.83 o 
  -2  15  13        4.43       30.17    494.77 o 
 -10  16  13     1058.72     1118.85    664.91 o 
  -7  16  13       43.81      217.12    574.08 o 
   0   1  14    20984.20    22236.94    877.21 o 
  -2   2  14     5872.68     6847.14    284.86 o 
   1   2  14    13946.87    14075.81    638.86 o 
  -4   3  14    37614.33    41639.20   1684.15 o 
  -1   3  14   179335.88   190249.00   4310.96 o 
   2   3  14    34060.16    35064.81    966.48 o 
  -6   4  14      231.00      239.71    197.31 o 
  -3   4  14    52047.04    61846.30   1131.97 o 
   0   4  14     5367.40     5675.05    311.51 o 
   3   4  14    31062.76    32042.66   1823.03 o 
  -8   5  14     3633.95     3447.19    417.28 o 
  -5   5  14    23581.03    23986.30    735.56 o 
  -2   5  14    11753.35    11575.21    527.66 o 
   1   5  14    39821.15    38485.07    776.71 o 
   4   5  14    29132.45    29352.47   1079.95 o 
 -10   6  14      477.95      558.87    294.90 o 
  -7   6  14    20568.84    20386.47    863.77 o 
  -4   6  14     5352.53     5107.01    398.40 o 
  -1   6  14     2416.04     1938.07    223.01 o 
   2   6  14    34192.25    31859.40   1385.55 o 
   5   6  14     1777.82      742.08    351.11 o 
 -12   7  14    10317.43     9759.57    717.04 o 
  -9   7  14    22361.84    23539.34    962.42 o 
  -6   7  14    10249.04    12712.11    629.76 o 
  -3   7  14    32781.42    37529.43   1053.93 o 
   0   7  14    13596.79    12835.51    594.65 o 
   3   7  14     4686.24     3853.87    508.36 o 
   6   7  14     3251.55     2796.65    535.47 o 
 -14   8  14     1289.82     1445.77    499.83 o 
 -11   8  14    12742.38    13934.92    849.15 o 
  -8   8  14    20942.18    20342.71   1118.77 o 
  -5   8  14    23829.03    24790.88   1151.64 o 
  -2   8  14    10564.14    10766.14    646.02 o 
   1   8  14     3623.14     2733.43    340.10 o 
   4   8  14      923.76      273.19    299.93 o 
   7   8  14     6226.55     6021.94    903.87 o 
 -16   9  14      171.70      929.05    663.73 o 
 -13   9  14     1100.21     1152.41    388.41 o 
 -10   9  14    10375.86    12316.56    906.05 o 
  -7   9  14     1453.01     1127.70    256.96 o 
  -4   9  14    13175.43    13993.71    737.33 o 
  -1   9  14      125.89      -80.55    208.75 o 
   2   9  14     2475.88     1789.86    397.50 o 
   5   9  14      511.03      356.66    408.71 o 
 -15  10  14     1267.02     1460.18    534.85 o 
 -12  10  14      451.58      371.88    329.53 o 
  -9  10  14     8952.67     9257.80   1144.91 o 
  -6  10  14     4428.15     3684.36    452.25 o 
  -3  10  14    11875.52    14468.11    638.61 o 
   0  10  14     1412.86      724.11    290.70 o 
   3  10  14     1477.22     1326.34    448.31 o 
   6  10  14     1865.32     1445.43    642.11 o 
 -14  11  14     1482.17     1734.43    464.21 o 
 -11  11  14        4.99     -230.51    362.62 o 
  -8  11  14     6504.28     5668.52    569.18 o 
  -5  11  14    13195.72    15215.09    949.89 o 
  -2  11  14    14655.04    16152.65   1047.38 o 
   1  11  14     4925.04     4740.24    575.25 o 
   4  11  14      650.31      684.54    503.94 o 
 -13  12  14      552.38      522.51    459.77 o 
 -10  12  14     3140.13     3598.18    587.85 o 
  -7  12  14     2215.61     1923.32    443.70 o 
  -4  12  14      924.96      950.54    379.22 o 
  -1  12  14     8888.25     8850.32    715.87 o 
   2  12  14     2645.70     2218.14    544.30 o 
 -15  13  14     3996.13     4885.85    981.34 o 
 -12  13  14        4.29      319.95    501.12 o 
  -9  13  14      539.59      177.57    394.28 o 
  -6  13  14      932.18     1050.85    416.90 o 
  -3  13  14      278.26      186.00    346.13 o 
   0  13  14     1781.91     1883.30    627.71 o 
 -14  14  14      386.05      617.07    627.91 o 
 -11  14  14     4550.28     5890.62    954.29 o 
  -8  14  14      109.94     -147.65    418.08 o 
  -5  14  14     1605.92     1621.88    521.49 o 
  -2  14  14      935.71      710.43    459.70 o 
 -13  15  14     1591.88     1852.30    708.35 o 
 -10  15  14     4230.84     6206.41   1003.74 o 
  -7  15  14      161.28       10.56    461.81 o 
  -4  15  14     1238.26     1269.05    569.64 o 
  -9  16  14     1129.90     1342.01    646.20 o 
  -6  16  14     1966.25     2215.19    608.07 o 
   0   0  15    61676.34    55452.49   1391.37 o 
   1   1  15    80212.86    83162.95   1060.02 o 
  -1   2  15     4658.57     4930.26    294.62 o 
   2   2  15     5144.12     5109.20    314.86 o 
  -3   3  15      120.08       42.62    144.07 o 
   0   3  15       40.84       49.69    119.25 o 
   3   3  15     1012.31      550.63    194.35 o 
  -5   4  15    21577.13    20266.06    604.64 o 
  -2   4  15    41988.46    44362.28    940.20 o 
   1   4  15      123.10      168.45    136.64 o 
   4   4  15     7494.42     7050.35    544.11 o 
  -7   5  15    26615.92    24124.84   1354.89 o 
  -4   5  15      346.87      325.88    184.99 o 
  -1   5  15     2212.40     1517.53    213.74 o 
   2   5  15       43.88       19.74    185.09 o 
   5   5  15       44.85     -113.88    263.10 o 
  -9   6  15      405.89      220.28    293.01 o 
  -6   6  15    10221.30     9906.77    716.12 o 
  -3   6  15    65623.80    75551.88   1406.48 o 
   0   6  15     7323.07     6333.68    348.26 o 
   3   6  15      753.92      711.12    228.56 o 
   6   6  15     4211.93     3702.70    572.25 o 
 -11   7  15      511.78       13.43    277.18 o 
  -8   7  15     4350.20     3977.13    502.71 o 
  -5   7  15     1986.77     1183.71    281.74 o 
  -2   7  15     5218.57     4233.01    313.72 o 
   1   7  15     1360.86      813.07    221.34 o 
   4   7  15    11313.12     9256.38    771.38 o 
   7   7  15      359.74        2.33    412.09 o 
 -13   8  15      214.84      128.61    343.15 o 
 -10   8  15     2577.11     2197.74    423.55 o 
  -7   8  15     5024.62     4994.93    393.91 o 
  -4   8  15     4415.23     4765.97    362.70 o 
  -1   8  15     2644.52     2732.95    284.51 o 
   2   8  15     4492.04     3382.91    419.22 o 
   5   8  15     1287.70     1042.37    414.78 o 
   8   8  15       40.25      153.02    525.38 o 
 -15   9  15      183.94      353.47    441.53 o 
 -12   9  15     1886.07     1894.87    401.64 o 
  -9   9  15       11.35      130.92    286.95 o 
  -6   9  15      774.38      580.45    261.06 o 
  -3   9  15      378.01      212.98    205.18 o 
   0   9  15     1005.09      721.09    254.59 o 
   3   9  15     3373.96     3266.63    479.19 o 
   6   9  15      111.78      276.71    499.15 o 
 -14  10  15     1114.00     1455.80    442.95 o 
 -11  10  15     3170.59     3209.57    507.48 o 
  -8  10  15    11925.10    12409.18    754.93 o 
  -5  10  15      402.54      616.50    294.42 o 
  -2  10  15     6670.84     6396.98    492.68 o 
   1  10  15     3667.26     3668.97    426.73 o 
   4  10  15      380.72      284.95    412.44 o 
 -16  11  15        7.84      160.26    467.21 o 
 -13  11  15     2155.43     2390.63    636.55 o 
 -10  11  15        3.00      156.51    387.90 o 
  -7  11  15     3211.28     2391.59    471.80 o 
  -4  11  15      314.83      212.79    285.91 o 
  -1  11  15      656.51      827.30    309.34 o 
   2  11  15       14.82      234.84    391.02 o 
   5  11  15        9.56      126.87    597.05 o 
 -15  12  15      337.73      530.05    508.61 o 
 -12  12  15       62.61       72.33    397.08 o 
  -9  12  15      234.47      262.82    375.14 o 
  -6  12  15     2220.32     3282.58    505.74 o 
  -3  12  15     7578.96     8190.44    837.42 o 
   0  12  15      153.08      -69.49    311.43 o 
   3  12  15      113.23      208.71    434.82 o 
 -14  13  15      589.81      644.90    626.48 o 
 -11  13  15       77.15      122.41    438.74 o 
  -8  13  15      690.77      481.37    382.81 o 
  -5  13  15      863.67     1193.97    424.95 o 
  -2  13  15       69.80     -333.22    330.92 o 
   1  13  15        2.54      -34.10    436.32 o 
 -13  14  15      371.28      987.75    631.23 o 
 -10  14  15        0.34       31.21    533.53 o 
  -7  14  15       31.11     -358.96    386.15 o 
  -4  14  15     1299.08      554.90    502.14 o 
  -1  14  15      646.15      722.50    475.31 o 
 -12  15  15      457.03      522.55    660.55 o 
  -9  15  15      672.61     1225.30    602.29 o 
  -6  15  15      321.34      109.42    529.40 o 
  -3  15  15       89.97      218.00    457.48 o 
 -11  16  15      303.04      932.15    689.48 o 
  -8  16  15      575.26      735.03    822.93 o 
  -5  16  15      271.97      576.97    545.76 o 
  -1   1  16    68403.68    87111.54   2713.04 o 
  -3   2  16     5588.07     5272.50    281.92 o 
   0   2  16    81489.41    87890.77   2585.74 o 
  -5   3  16    42076.32    42332.89   1305.42 o 
  -2   3  16   138164.80   163902.84   4413.68 o 
   1   3  16    10019.37    10334.34    397.00 o 
  -7   4  16    41512.11    46226.57   1841.00 o 
  -4   4  16    45111.80    47767.41   1011.98 o 
  -1   4  16    38735.86    43183.46   1307.93 o 
   2   4  16       81.11     -109.25    157.71 o 
  -9   5  16    14065.81    13649.73    791.45 o 
  -6   5  16    18735.29    18331.15   1109.15 o 
  -3   5  16    83321.06    98349.27   4262.31 o 
   0   5  16     4154.88     3556.21    274.14 o 
   3   5  16    58589.31    63450.35   2094.12 o 
 -11   6  16     3633.14     4457.17    507.79 o 
  -8   6  16    10245.68     9450.79    675.47 o 
  -5   6  16     2582.76     3345.21    353.00 o 
  -2   6  16    25361.54    26558.18    777.21 o 
   1   6  16    50372.48    52259.57   1367.05 o 
   4   6  16     2476.03     2069.78    467.58 o 
 -13   7  16     8631.65     9316.17    844.47 o 
 -10   7  16     6759.15     5668.97    598.43 o 
  -7   7  16    13746.50    13064.24    621.95 o 
  -4   7  16     2709.15     2930.09    354.39 o 
  -1   7  16    23760.21    25571.61    716.28 o 
   2   7  16    17355.75    18158.21    801.27 o 
   5   7  16     9550.48    10178.58    838.54 o 
 -15   8  16     1317.18     1528.27    506.95 o 
 -12   8  16     1692.94     1566.70    411.00 o 
  -9   8  16    38280.02    43465.20   1417.12 o 
  -6   8  16     2341.26     2614.17    364.27 o 
  -3   8  16    18329.28    17849.70    667.55 o 
   0   8  16     7682.50     5784.28    440.88 o 
   3   8  16     2187.15     2125.01    417.80 o 
   6   8  16     8811.29    10638.39    936.73 o 
 -14   9  16     1825.53     2247.15    531.17 o 
 -11   9  16    22633.15    24949.74   1128.53 o 
  -8   9  16    19694.18    21785.58    943.12 o 
  -5   9  16     8448.04    10197.18    662.28 o 
  -2   9  16    11530.58    12384.41    584.66 o 
   1   9  16     7368.54     7244.95    527.58 o 
   4   9  16      900.95      357.74    376.03 o 
   7   9  16     1022.73     1462.74    638.55 o 
 -16  10  16      694.91      797.19    542.15 o 
 -13  10  16      828.37     1060.26    430.76 o 
 -10  10  16     4832.50     3710.32    755.10 o 
  -7  10  16     7602.67     8012.83    668.06 o 
  -4  10  16    46167.04    54868.14   2633.98 o 
  -1  10  16     4127.96     4609.44    457.69 o 
   2  10  16      537.02      805.25    352.63 o 
   5  10  16     1992.09     1268.22    711.69 o 
 -15  11  16     1461.39     1829.23    632.13 o 
 -12  11  16     1005.60      496.89    433.58 o 
  -9  11  16     5522.46     5573.08    703.19 o 
  -6  11  16    10322.85    11217.10    759.51 o 
  -3  11  16     6051.96     7332.35    653.21 o 
   0  11  16    10381.54    11411.78    898.26 o 
   3  11  16     1436.70     2524.76    564.88 o 
 -14  12  16     5349.63     5488.88    754.76 o 
 -11  12  16     2116.29     1658.04    515.61 o 
  -8  12  16     6721.46     5237.68    571.84 o 
  -5  12  16     9638.34     8472.28    723.06 o 
  -2  12  16     6359.45     6734.52    634.28 o 
   1  12  16     3794.81     4397.21    549.19 o 
 -13  13  16      696.46      762.13    516.53 o 
 -10  13  16     1955.79     2660.53    588.66 o 
  -7  13  16     2156.17     1886.22    453.08 o 
  -4  13  16      218.20       74.10    351.86 o 
  -1  13  16     6177.55     6721.52    875.82 o 
   2  13  16      212.95     -212.44    411.38 o 
 -12  14  16     2190.92     2861.61    807.97 o 
  -9  14  16     2848.67     3920.13    801.13 o 
  -6  14  16      309.18      275.39    489.83 o 
  -3  14  16     1952.52     1148.10    588.98 o 
   0  14  16      981.90     1510.09    852.13 o 
 -11  15  16     5804.06     7726.26   1100.13 o 
  -8  15  16      491.64       70.73    534.51 o 
  -5  15  16     4930.21     5901.84   1496.39 o 
  -2  15  16       48.87      168.73    495.43 o 
 -10  16  16     1609.67     1493.77    741.70 o 
  -7  16  16     2912.01     2868.71    778.94 o 
   0   1  17    10842.99     8925.59    350.70 o 
  -2   2  17    18730.76    19493.20   1123.94 o 
   1   2  17      646.18      839.39    157.97 o 
  -4   3  17     7574.50     6410.94    420.02 o 
  -1   3  17     1607.72     1608.28    260.36 o 
   2   3  17      393.05      250.84    166.26 o 
  -6   4  17    16054.83    12803.86    532.69 o 
  -3   4  17    33472.31    37888.13    988.33 o 
   0   4  17     1069.91      859.21    192.15 o 
   3   4  17     5279.10     5000.91    383.08 o 
  -8   5  17     7949.63     6979.39    584.86 o 
  -5   5  17    35212.55    35930.89    954.64 o 
  -2   5  17      464.57      465.89    196.46 o 
   1   5  17     3681.79     3346.22    299.82 o 
   4   5  17      655.42      361.22    262.20 o 
 -10   6  17      915.04      557.28    344.32 o 
  -7   6  17     1324.85      940.27    231.13 o 
  -4   6  17     3576.13     3606.86    369.32 o 
  -1   6  17    24451.43    24627.94    741.68 o 
   2   6  17     1154.99      999.82    253.07 o 
   5   6  17     1190.09      982.67    401.64 o 
 -12   7  17       20.60     -309.11    302.56 o 
  -9   7  17      409.65      133.27    286.73 o 
  -6   7  17       85.20       59.85    215.27 o 
  -3   7  17    14526.46    14682.15    689.49 o 
   0   7  17     4954.29     3505.72    347.65 o 
   3   7  17     7061.52     6438.17    578.56 o 
   6   7  17     1958.89     1932.48    504.26 o 
 -14   8  17      745.42      833.14    470.19 o 
 -11   8  17     8102.02     8073.94    657.07 o 
  -8   8  17       66.66      432.65    333.65 o 
  -5   8  17     3808.31     4800.39    462.39 o 
  -2   8  17     6509.50     6557.80    420.32 o 
   1   8  17     1757.99     1673.27    294.13 o 
   4   8  17     4794.20     4183.81    588.78 o 
   7   8  17       98.20     -221.48    389.95 o 
 -16   9  17       32.26       30.00    554.17 o 
 -13   9  17     1430.07     1591.96    437.96 o 
 -10   9  17     4993.68     5286.99    564.01 o 
  -7   9  17     1158.90     1421.98    328.12 o 
  -4   9  17     6217.88     6167.94    531.95 o 
  -1   9  17      330.02      484.11    246.95 o 
   2   9  17    17839.13    20585.31   1277.56 o 
   5   9  17       24.32     -117.15    389.10 o 
 -15  10  17      254.53       -7.33    477.29 o 
 -12  10  17     3340.56     4027.06    545.44 o 
  -9  10  17     4623.54     6238.35    701.43 o 
  -6  10  17     2503.46     2195.53    402.58 o 
  -3  10  17      510.19      380.27    297.93 o 
   0  10  17      451.44      431.25    291.48 o 
   3  10  17        7.52     -192.95    296.05 o 
   6  10  17      312.87      489.62    605.70 o 
 -14  11  17      411.20      585.70    737.20 o 
 -11  11  17       51.20      136.04    352.71 o 
  -8  11  17     3200.11     3328.18    550.01 o 
  -5  11  17     1055.42     1378.65    405.84 o 
  -2  11  17     1172.06      482.46    336.60 o 
   1  11  17     1055.73      512.75    323.82 o 
   4  11  17       92.21      222.09    514.23 o 
 -13  12  17       90.12      157.22    448.77 o 
 -10  12  17      749.55     1444.63    506.03 o 
  -7  12  17     1936.67     1457.86    431.68 o 
  -4  12  17     6924.38     7998.68    717.13 o 
  -1  12  17      164.66      122.33    328.37 o 
   2  12  17       49.54      377.06    403.73 o 
 -15  13  17      780.09     1104.21    583.10 o 
 -12  13  17      159.30     -324.49    412.21 o 
  -9  13  17       42.73       12.92    358.27 o 
  -6  13  17      218.90      650.30    391.68 o 
  -3  13  17     2119.98     2639.85    503.06 o 
   0  13  17      369.18      279.03    366.66 o 
 -14  14  17      982.51     2289.94    749.83 o 
 -11  14  17     1509.98     2320.21    741.35 o 
  -8  14  17       89.41     -219.09    487.33 o 
  -5  14  17     1278.88     2320.38    620.60 o 
  -2  14  17      268.15      543.72    418.96 o 
 -13  15  17      994.05     2049.06    823.41 o 
 -10  15  17      322.34      649.17    609.60 o 
  -7  15  17       17.84       34.96    492.90 o 
  -4  15  17      806.83     1226.14    561.45 o 
  -9  16  17     2000.44     2782.96    958.94 o 
  -6  16  17      216.58      323.51    563.00 o 
   0   0  18   159253.09   181344.55   2798.27 o 
   1   1  18    53064.21    52185.60   2343.05 o 
  -1   2  18    43171.97    47004.45   1217.84 o 
   2   2  18    44704.43    37940.32   2333.47 o 
  -3   3  18    69102.86    74666.52   1496.34 o 
   0   3  18    39417.50    40462.54   1662.00 o 
   3   3  18    49579.82    51482.23   1170.22 o 
  -5   4  18    29166.91    31108.51   1118.62 o 
  -2   4  18    74983.32    84990.32   2353.88 o 
   1   4  18    18815.89    18383.42    590.32 o 
   4   4  18    24446.27    25992.32   1365.33 o 
  -7   5  18    18059.71    20096.76    917.75 o 
  -4   5  18    75231.97    87843.88   1486.63 o 
  -1   5  18     8000.72     8469.22    491.93 o 
   2   5  18     9089.43     8131.87    704.46 o 
   5   5  18     3329.36     2961.63    442.05 o 
  -9   6  18    11501.72    12280.05    809.18 o 
  -6   6  18    27911.47    32393.19    955.50 o 
  -3   6  18    90657.41   114043.53   3954.53 o 
   0   6  18    39666.49    43132.33    953.12 o 
   3   6  18    12403.71    11161.79    706.22 o 
   6   6  18    25248.45    30010.68   2528.53 o 
 -11   7  18     2417.54     2484.60    452.97 o 
  -8   7  18    31610.29    32841.54   1279.08 o 
  -5   7  18     2260.66     2327.16    325.12 o 
  -2   7  18     9899.18    10606.34    541.40 o 
   1   7  18    17651.44    15807.01    906.20 o 
   4   7  18     2871.33     1889.37    497.17 o 
   7   7  18     5939.33     6443.66    780.69 o 
 -13   8  18     2453.38     2373.69    551.57 o 
 -10   8  18    16014.56    18968.69    939.51 o 
  -7   8  18    10650.98    10243.32    768.90 o 
  -4   8  18    21762.81    22790.00   1453.62 o 
  -1   8  18     4254.49     4171.58    446.90 o 
   2   8  18    10245.30     7709.28    651.32 o 
   5   8  18    11749.52    10317.42    896.24 o 
   8   8  18      835.66      472.91    596.05 o 
 -15   9  18      318.90      173.28    442.92 o 
 -12   9  18     3442.88     3732.59    522.66 o 
  -9   9  18    19191.35    21982.37    986.05 o 
  -6   9  18    10425.55    12043.90    722.12 o 
  -3   9  18    34005.91    37994.38   1324.75 o 
   0   9  18    13505.89    12325.88    678.57 o 
   3   9  18     1802.50     1137.65    477.09 o 
   6   9  18     3022.63     1779.37    704.54 o 
 -14  10  18     1464.23     1280.71    443.80 o 
 -11  10  18     7959.39     8274.34    700.96 o 
  -8  10  18     4463.04     4311.99    609.84 o 
  -5  10  18    29521.07    33375.67   2326.90 o 
  -2  10  18    11134.44    12419.98    780.12 o 
   1  10  18    14992.76    16444.40    818.01 o 
   4  10  18      495.98      395.15    474.96 o 
 -13  11  18     1419.15     1418.46    563.61 o 
 -10  11  18     2701.28     2802.91    546.72 o 
  -7  11  18     9811.91    10363.09    746.07 o 
  -4  11  18    10809.13    13417.62    769.57 o 
  -1  11  18     3923.50     4320.14    501.74 o 
   2  11  18     4579.33     4248.08    667.92 o 
 -15  12  18     4203.02     4052.07    714.67 o 
 -12  12  18     2167.09     2633.77    613.74 o 
  -9  12  18      879.36      603.13    406.73 o 
  -6  12  18     3908.44     3892.51    581.60 o 
  -3  12  18     1520.45     1411.79    403.22 o 
   0  12  18     5015.46     4869.84    575.27 o 
   3  12  18      392.07      386.84    531.17 o 
 -14  13  18     3956.90     5709.29   1274.60 o 
 -11  13  18     4087.78     4509.71    731.71 o 
  -8  13  18      368.31      475.09    397.72 o 
  -5  13  18     1502.63      831.07    437.58 o 
  -2  13  18     1695.31     1340.90    435.07 o 
   1  13  18     2415.18     2573.89    684.83 o 
 -13  14  18      689.24     1034.36    665.26 o 
 -10  14  18     7370.14    10305.13   1163.63 o 
  -7  14  18      912.08      550.93    523.45 o 
  -4  14  18     3173.30     3030.35    649.85 o 
  -1  14  18     1516.66     1172.28    524.36 o 
 -12  15  18     3867.30     5465.35    958.94 o 
  -9  15  18     3688.41     5578.51    965.35 o 
  -6  15  18     5796.59     8659.51   2044.68 o 
  -3  15  18     1261.75     1395.29    582.88 o 
  -8  16  18     1456.54     1207.76    710.41 o 
  -1   1  19   102116.34   108222.23   2022.97 o 
  -3   2  19        1.82     -110.08    121.11 o 
   0   2  19    15221.36    14528.42    527.75 o 
  -5   3  19     9332.97     8744.64    598.66 o 
  -2   3  19     2117.70     1789.91    257.09 o 
   1   3  19     5242.66     4084.05    287.17 o 
  -7   4  19     9935.54     9790.33    489.43 o 
  -4   4  19    47287.09    54080.68   1118.38 o 
  -1   4  19      980.22     1147.07    222.71 o 
   2   4  19     2652.48     2465.63    287.13 o 
  -9   5  19      523.48      478.92    328.03 o 
  -6   5  19     1432.59     1046.61    238.35 o 
  -3   5  19     1700.75     1732.21    278.10 o 
   0   5  19     7127.01     6255.83    448.50 o 
   3   5  19     5080.94     4385.21    394.87 o 
 -11   6  19     2392.15     1932.55    423.80 o 
  -8   6  19     1207.23      991.94    345.62 o 
  -5   6  19       69.86      100.52    219.91 o 
  -2   6  19    29858.91    32408.18   1380.46 o 
   1   6  19       73.56      -76.26    214.39 o 
   4   6  19     1165.05     1092.87    413.71 o 
 -13   7  19     1167.97      620.46    411.99 o 
 -10   7  19      150.48      110.20    321.02 o 
  -7   7  19     5233.08     4541.69    581.27 o 
  -4   7  19      314.24      232.80    240.40 o 
  -1   7  19     5252.91     4309.37    364.56 o 
   2   7  19     4973.57     4455.71    478.23 o 
   5   7  19      964.88     1001.57    476.94 o 
 -15   8  19      111.92      104.90    401.16 o 
 -12   8  19     1205.78     1156.99    376.02 o 
  -9   8  19      654.72       91.37    367.67 o 
  -6   8  19      665.09      235.41    276.03 o 
  -3   8  19     4912.99     5434.32    435.92 o 
   0   8  19       45.55       -3.72    219.89 o 
   3   8  19     5170.81     4515.54    641.60 o 
   6   8  19      461.31      704.56    509.20 o 
 -14   9  19     4677.73     4554.10    733.46 o 
 -11   9  19     1071.21      701.65    365.99 o 
  -8   9  19     7626.98     7753.51    620.61 o 
  -5   9  19     3110.25     4447.75    482.20 o 
  -2   9  19      849.40      883.45    293.45 o 
   1   9  19     2444.36     1790.32    414.74 o 
   4   9  19      184.83      658.59    401.17 o 
   7   9  19     1355.10      947.60    602.29 o 
 -13  10  19     1467.14     1773.59    434.45 o 
 -10  10  19     1038.50     1181.76    434.54 o 
  -7  10  19     2201.05     2026.94    410.88 o 
  -4  10  19       21.28      213.67    291.85 o 
  -1  10  19     4239.92     4034.93    447.86 o 
   2  10  19     3805.36     2851.84    596.61 o 
   5  10  19      284.17      419.39    521.27 o 
 -15  11  19      242.20       32.97    631.08 o 
 -12  11  19       80.43     -285.18    370.68 o 
  -9  11  19     5355.92     5957.52    718.05 o 
  -6  11  19      208.89      415.20    369.59 o 
  -3  11  19     3511.77     4202.19    532.00 o 
   0  11  19      152.08     -131.19    283.81 o 
   3  11  19       11.22     -655.06    436.71 o 
 -14  12  19        0.85      -49.43    495.12 o 
 -11  12  19      599.94      748.55    435.23 o 
  -8  12  19      855.97     1258.56    464.81 o 
  -5  12  19      359.86      518.23    387.58 o 
  -2  12  19     1913.82     1699.31    429.52 o 
   1  12  19      112.20      -45.87    457.31 o 
 -13  13  19      461.80      471.16    486.61 o 
 -10  13  19     1209.18     1640.55    599.01 o 
  -7  13  19       94.75        5.23    380.21 o 
  -4  13  19     4301.42     4503.55    604.90 o 
  -1  13  19     1432.34      719.38    451.83 o 
 -12  14  19       19.19     -610.11    533.43 o 
  -9  14  19        5.27       22.83    513.77 o 
  -6  14  19       60.54     -291.74    445.57 o 
  -3  14  19       53.91       34.55    454.99 o 
 -11  15  19        7.80      315.90    625.83 o 
  -8  15  19        4.99     -232.71    597.52 o 
  -5  15  19     1776.97     2012.65    637.45 o 
  -7  16  19      152.21      204.51    562.26 o 
   0   1  20    26208.01    30853.80   1149.67 o 
  -2   2  20    57719.30    67387.57   2233.19 o 
   1   2  20      435.25      223.87    144.42 o 
  -4   3  20    91836.94    97084.26   2757.55 o 
  -1   3  20    80616.80    85823.04   3110.93 o 
   2   3  20    60263.11    50345.20   4815.72 o 
  -6   4  20    32315.30    33663.48   1331.71 o 
  -3   4  20   148080.38   184605.88   7251.13 o 
   0   4  20    15848.76    16402.42    701.55 o 
   3   4  20    21219.22    21035.25    878.93 o 
  -8   5  20     1571.11     1369.42    370.17 o 
  -5   5  20    14903.63    16553.19    666.82 o 
  -2   5  20    22284.69    24975.03    758.83 o 
   1   5  20    67623.98    64505.93   3819.91 o 
   4   5  20    16342.92    15657.29   1043.24 o 
 -10   6  20    10927.24    10932.36    794.61 o 
  -7   6  20     7982.67     7978.47    653.18 o 
  -4   6  20    41587.97    48378.73   1593.63 o 
  -1   6  20     7656.64     8024.99    455.91 o 
   2   6  20    60868.99    62340.21   2954.95 o 
   5   6  20    13195.10    12974.10   1034.40 o 
 -12   7  20     7277.36     5914.00    689.71 o 
  -9   7  20    27626.61    27880.81   1254.13 o 
  -6   7  20    10515.73    13872.98    701.32 o 
  -3   7  20    20327.87    22907.74   1071.98 o 
   0   7  20     9661.91     8669.01    574.99 o 
   3   7  20     4987.83     3631.45    556.54 o 
   6   7  20    11259.89    12308.48    999.55 o 
 -14   8  20     2380.56     3196.34    626.18 o 
 -11   8  20     8725.92     9775.75    751.94 o 
  -8   8  20    50641.63    60136.56   3179.98 o 
  -5   8  20    29034.08    34345.10   1220.24 o 
  -2   8  20     9194.38     8291.40    520.36 o 
   1   8  20    19319.91    16753.07    905.23 o 
   4   8  20     9185.81     9308.98    906.52 o 
   7   8  20     3334.45     4442.58    707.66 o 
 -13   9  20     1872.07     1730.34    456.75 o 
 -10   9  20    14926.29    18772.81    972.95 o 
  -7   9  20     3912.09     5588.05    625.75 o 
  -4   9  20    29179.66    34504.14   1334.99 o 
  -1   9  20    11926.00    12064.73    734.40 o 
   2   9  20     2497.80     3143.41    665.29 o 
   5   9  20     2532.50     2451.87    575.49 o 
 -15  10  20     2090.06     2345.62    612.60 o 
 -12  10  20     1875.36     1618.09    426.95 o 
  -9  10  20    12998.21    13582.43    989.54 o 
  -6  10  20    14898.18    17924.84    937.50 o 
  -3  10  20    24059.11    29050.15   1187.07 o 
   0  10  20     6948.50     6738.40    603.89 o 
   3  10  20     3818.03     4083.95    698.65 o 
 -14  11  20     1123.14      684.86    506.87 o 
 -11  11  20     6260.35     7584.78    815.24 o 
  -8  11  20     1861.76     1035.75    461.84 o 
  -5  11  20    22954.28    28577.15   1204.75 o 
  -2  11  20    11754.86    10846.76    786.90 o 
   1  11  20     8086.61     7503.53    739.77 o 
   4  11  20     1521.75     1672.95    609.52 o 
 -13  12  20     5748.33     5622.04    772.49 o 
 -10  12  20     3977.07     4259.83    669.63 o 
  -7  12  20     1329.69     2155.83    463.01 o 
  -4  12  20     3173.60     2488.11    501.38 o 
  -1  12  20     5391.31     5519.34    619.57 o 
   2  12  20     2070.89     2250.55    687.43 o 
 -12  13  20     2059.97     2151.96    617.10 o 
  -9  13  20     2130.09     2030.68    587.98 o 
  -6  13  20     4721.02     4820.31    622.55 o 
  -3  13  20       75.47      290.04    372.74 o 
   0  13  20     2642.30     2326.05    682.97 o 
 -11  14  20     8464.67    10572.67   1506.66 o 
  -8  14  20     3473.48     3758.21    672.99 o 
  -5  14  20     1971.33     1944.21    514.04 o 
  -2  14  20     2727.71     2115.94    595.56 o 
 -10  15  20     5914.44     7510.33   1467.02 o 
  -7  15  20     4004.02     4100.41    783.65 o 
  -4  15  20     2391.24     1976.70    624.23 o 
   0   0  21   101090.57   106189.40   2311.76 o 
   1   1  21     1942.81     2681.66    265.25 o 
  -1   2  21     3098.04     2966.64    279.52 o 
   2   2  21      465.70      283.67    156.45 o 
  -3   3  21       18.58       33.04    147.13 o 
   0   3  21        2.74      139.95    157.50 o 
   3   3  21     7117.04     6028.31    494.11 o 
  -5   4  21    13326.00    13531.26    626.61 o 
  -2   4  21    15589.86    16679.04    611.06 o 
   1   4  21      766.76      449.69    169.21 o 
   4   4  21     1981.64     2176.80    366.23 o 
  -7   5  21     1582.99     1748.61    348.05 o 
  -4   5  21       11.72       93.89    150.51 o 
  -1   5  21     2222.75     1923.73    259.97 o 
   2   5  21     6216.41     4744.96    442.75 o 
   5   5  21     5259.54     3944.61    523.78 o 
  -9   6  21     1893.16     1308.67    371.73 o 
  -6   6  21     1210.32     1184.70    276.61 o 
  -3   6  21      397.14      814.49    238.84 o 
   0   6  21     7697.76     6927.16    454.03 o 
   3   6  21     1693.32     1452.13    338.76 o 
   6   6  21      647.56      440.87    448.45 o 
 -11   7  21       24.07       17.01    314.92 o 
  -8   7  21     3013.51     3352.50    507.68 o 
  -5   7  21     1280.18      902.23    275.31 o 
  -2   7  21    14834.01    14609.67    681.40 o 
   1   7  21     6135.82     5597.01    535.11 o 
   4   7  21     1428.90      945.36    438.87 o 
   7   7  21     1275.13     1025.77    500.79 o 
 -13   8  21     2245.25     2559.30    551.10 o 
 -10   8  21      314.50      829.85    391.12 o 
  -7   8  21      931.03     1362.81    398.96 o 
  -4   8  21       45.82      -79.02    274.36 o 
  -1   8  21        2.75        6.94    240.39 o 
   2   8  21     1806.71     1499.22    364.76 o 
   5   8  21        0.63     -191.09    361.22 o 
 -15   9  21       23.43      426.65    511.98 o 
 -12   9  21     1295.55     1524.10    450.32 o 
  -9   9  21       46.86      -21.62    337.77 o 
  -6   9  21     1417.48     1437.57    371.36 o 
  -3   9  21     1073.88      739.57    276.49 o 
   0   9  21     4832.19     4153.41    478.99 o 
   3   9  21      333.15       30.89    438.97 o 
   6   9  21      418.55       -7.47    457.93 o 
 -14  10  21       37.31       11.93    475.91 o 
 -11  10  21      179.79     -161.87    392.71 o 
  -8  10  21     6677.43    10613.20   1209.41 o 
  -5  10  21     1039.47      734.74    342.26 o 
  -2  10  21      132.20       20.15    292.68 o 
   1  10  21      157.05      -14.89    316.02 o 
   4  10  21      295.12       34.35    436.49 o 
 -13  11  21      153.15      326.74    431.22 o 
 -10  11  21      174.22      122.85    385.41 o 
  -7  11  21     1467.84     1768.98    492.31 o 
  -4  11  21      298.98      538.62    349.21 o 
  -1  11  21       24.79     -110.83    302.45 o 
   2  11  21        0.29      141.62    443.41 o 
 -15  12  21      162.96      792.05    508.24 o 
 -12  12  21        3.75     -264.38    421.52 o 
  -9  12  21      574.70     1118.41    465.01 o 
  -6  12  21      318.55      245.47    370.32 o 
  -3  12  21     6016.31     6128.71    647.69 o 
   0  12  21     1283.79     1273.86    400.80 o 
   3  12  21       62.41     -272.45    460.19 o 
 -14  13  21      621.01     1430.20    608.99 o 
 -11  13  21       45.65       89.06    524.38 o 
  -8  13  21        6.09     -526.45    350.97 o 
  -5  13  21        8.48       20.25    345.36 o 
  -2  13  21      454.48      519.55    364.11 o 
   1  13  21      145.69      876.16    617.27 o 
 -13  14  21       38.89      572.80    645.85 o 
 -10  14  21      590.21     1057.57    534.72 o 
  -7  14  21     1452.72     1638.63    546.93 o 
  -4  14  21       83.12      245.86    378.39 o 
  -1  14  21      398.26      409.54    477.20 o 
 -12  15  21      382.59      418.00    657.72 o 
  -9  15  21      240.80      333.45    578.16 o 
  -6  15  21      782.32      522.30    538.90 o 
  -3  15  21     1552.11     1527.21    681.78 o 
  -1   1  22    39909.84    40569.04    980.44 o 
  -3   2  22    54100.43    50682.82   2767.43 o 
   0   2  22    28020.17    25625.60   1003.86 o 
  -5   3  22    43789.96    46033.37   2861.80 o 
  -2   3  22   144575.42   167326.69   9569.20 o 
   1   3  22     3187.51     2820.85    279.13 o 
  -7   4  22     8064.78     8545.83    487.12 o 
  -4   4  22   153003.19   170495.77   4160.30 o 
  -1   4  22    24167.52    27712.62   1066.91 o 
   2   4  22    32663.82    32871.48   1053.25 o 
  -9   5  22     7419.46     7333.86    657.64 o 
  -6   5  22     1662.62     1273.67    253.44 o 
  -3   5  22    31914.28    39075.06    893.67 o 
   0   5  22    43979.07    50499.05   1267.57 o 
   3   5  22    31405.11    32113.96    976.76 o 
 -11   6  22     4950.67     3550.35    729.63 o 
  -8   6  22    10047.11     9292.71    877.47 o 
  -5   6  22    40153.65    37969.00   1302.36 o 
  -2   6  22     5682.49     5546.92    417.35 o 
   1   6  22    43266.35    43888.33   2855.37 o 
   4   6  22     5958.90     4151.51    613.79 o 
 -13   7  22     8285.52     8375.23    849.78 o 
 -10   7  22     5115.78     5212.37    633.93 o 
  -7   7  22    13330.21    14092.26    873.07 o 
  -4   7  22    25568.94    24370.07    922.68 o 
  -1   7  22    15543.11    15419.88    813.80 o 
   2   7  22     8625.31     8128.11    633.03 o 
   5   7  22    13423.40    13176.43   1086.30 o 
 -15   8  22     2274.60     1943.55    574.13 o 
 -12   8  22     1461.75     1328.62    454.02 o 
  -9   8  22    33244.83    38989.18   1536.32 o 
  -6   8  22    16297.29    17347.96    845.89 o 
  -3   8  22    14395.79    14893.71    708.22 o 
   0   8  22     9371.14     8494.26    602.99 o 
   3   8  22      493.25      108.08    356.86 o 
   6   8  22     8520.66     9152.61    897.22 o 
 -14   9  22     3400.30     2888.72    644.09 o 
 -11   9  22     6393.60     6785.07    672.78 o 
  -8   9  22    21545.64    24414.78   1267.31 o 
  -5   9  22    23666.10    25751.39   1056.79 o 
  -2   9  22     7341.53     8388.41    656.87 o 
   1   9  22     9458.58     7794.77    689.59 o 
   4   9  22     7306.15     6114.00    824.94 o 
 -13  10  22       28.43     -290.58    345.36 o 
 -10  10  22     5991.84     6679.90    739.44 o 
  -7  10  22     1404.20     1225.57    465.95 o 
  -4  10  22    19266.56    23070.88    972.61 o 
  -1  10  22     1496.06     1029.81    325.69 o 
   2  10  22     3641.42     3603.70    622.93 o 
   5  10  22      529.23      129.10    524.72 o 
 -15  11  22     1825.51     2077.80    722.71 o 
 -12  11  22     2269.19     2148.63    593.88 o 
  -9  11  22      368.78      104.54    396.88 o 
  -6  11  22    10304.33    13087.63    861.33 o 
  -3  11  22     3690.44     3775.08    511.04 o 
   0  11  22     8396.75     7396.20    662.13 o 
   3  11  22     2819.86     2135.23    679.82 o 
 -14  12  22     6039.78     7183.02    918.51 o 
 -11  12  22     4967.21     5673.18    796.30 o 
  -8  12  22     1461.97      944.89    430.12 o 
  -5  12  22     6552.00     7108.83    733.85 o 
  -2  12  22     4757.23     4224.38    564.21 o 
   1  12  22     3553.77     2977.68    821.29 o 
 -13  13  22     2037.31     2520.46    669.39 o 
 -10  13  22     5563.06     6138.27    834.44 o 
  -7  13  22     4539.99     5348.16    750.32 o 
  -4  13  22      465.07      350.92    374.30 o 
  -1  13  22     6414.94     6783.03    806.93 o 
 -12  14  22     2247.15     2475.19    864.21 o 
  -9  14  22     4280.25     6458.88    847.54 o 
  -6  14  22     3480.44     3937.55    763.22 o 
  -3  14  22      764.92      999.97    430.13 o 
 -11  15  22     3058.90     3949.00    872.81 o 
  -8  15  22     2312.63     2781.42    882.29 o 
  -5  15  22     4092.63     5566.26    921.66 o 
   0   1  23      349.44      406.80    160.06 o 
  -2   2  23     2492.67     2787.49    279.51 o 
   1   2  23    22225.28    20813.93    877.10 o 
  -4   3  23       14.85     -124.67    161.10 o 
  -1   3  23     8845.45     8701.79    488.00 o 
   2   3  23      675.46     1006.58    187.35 o 
  -6   4  23       71.35       -6.11    191.14 o 
  -3   4  23    14512.78    16112.62    575.48 o 
   0   4  23    12363.59    11715.79    544.87 o 
   3   4  23     3934.54     3461.27    350.95 o 
  -8   5  23     2767.44     2625.21    436.70 o 
  -5   5  23      893.28      804.73    294.74 o 
  -2   5  23     1258.29     1198.89    231.42 o 
   1   5  23     7508.30     6539.04    526.05 o 
   4   5  23     3052.08     2304.47    428.56 o 
 -10   6  23     9596.68     7796.32    693.46 o 
  -7   6  23     2639.99     2107.62    420.58 o 
  -4   6  23    14650.29    12123.25    518.90 o 
  -1   6  23     3401.57     3100.22    358.27 o 
   2   6  23     1583.39     1000.13    299.12 o 
   5   6  23      211.64      486.17    453.87 o 
 -12   7  23      149.70      -80.47    412.82 o 
  -9   7  23      626.35      697.39    348.91 o 
  -6   7  23     3005.33     2672.27    383.83 o 
  -3   7  23        1.33     -222.36    187.95 o 
   0   7  23     3259.02     3479.16    474.11 o 
   3   7  23      263.99      431.01    374.57 o 
   6   7  23      893.61     1136.03    482.99 o 
 -14   8  23      325.86      266.30    415.42 o 
 -11   8  23     7994.64     8834.77    819.16 o 
  -8   8  23     2190.00     1671.86    448.80 o 
  -5   8  23      903.27      222.73    269.50 o 
  -2   8  23     2433.98     2017.99    329.61 o 
   1   8  23       25.72     -145.43    292.18 o 
   4   8  23      287.50      257.96    403.86 o 
   7   8  23     1046.35     1710.80    543.54 o 
 -13   9  23      828.85      621.20    385.49 o 
 -10   9  23      221.39      403.53    392.63 o 
  -7   9  23     1780.53     2151.76    451.91 o 
  -4   9  23     4436.35     5450.98    502.00 o 
  -1   9  23    11177.02     9654.70    679.98 o 
   2   9  23     1394.49      509.84    394.64 o 
   5   9  23       85.65       25.36    380.75 o 
 -15  10  23      174.71      141.87    444.39 o 
 -12  10  23        4.15      261.94    404.96 o 
  -9  10  23     2857.42     3127.28    586.79 o 
  -6  10  23       10.75       28.86    318.15 o 
  -3  10  23       32.95      159.99    338.94 o 
   0  10  23     1125.61      683.81    392.56 o 
   3  10  23      737.02     1002.78    499.32 o 
 -14  11  23        0.36      353.39    499.22 o 
 -11  11  23     3501.41     3333.73    614.90 o 
  -8  11  23     1434.32     1181.07    529.90 o 
  -5  11  23     1242.22     1487.73    373.57 o 
  -2  11  23     2563.33     2142.17    426.18 o 
   1  11  23      724.67      270.73    465.95 o 
   4  11  23      710.86     1344.51    671.40 o 
 -13  12  23      671.09      546.50    527.19 o 
 -10  12  23      698.85      616.93    463.41 o 
  -7  12  23      155.92      158.26    396.93 o 
  -4  12  23      443.62      324.27    328.55 o 
  -1  12  23     1029.15      603.63    351.45 o 
   2  12  23       58.69      134.51    500.28 o 
 -12  13  23     1387.19      885.50    534.05 o 
  -9  13  23       23.81      -39.53    429.39 o 
  -6  13  23      899.72     1063.90    433.35 o 
  -3  13  23        5.80     -131.79    350.57 o 
   0  13  23      564.70      498.37    533.94 o 
 -11  14  23     1671.37     3110.94    714.11 o 
  -8  14  23     2275.57     3742.14    685.28 o 
  -5  14  23      206.57      666.16    419.45 o 
  -2  14  23      200.36      283.71    490.19 o 
 -10  15  23      375.13      968.79    717.86 o 
  -7  15  23      254.28      298.41    631.59 o 
  -4  15  23       18.33     -726.70    484.47 o 
   0   0  24    39819.23    45841.92   1635.03 o 
   1   1  24    14610.11    11781.61    530.50 o 
  -1   2  24    25986.38    30797.94   1119.19 o 
   2   2  24    30022.91    26898.93   1897.91 o 
  -3   3  24    97088.93   106189.58   3035.74 o 
   0   3  24    53614.44    57362.28   1267.86 o 
   3   3  24    17850.51    16263.54    815.58 o 
  -5   4  24      973.55      641.35    177.71 o 
  -2   4  24    16640.98    20499.46    791.68 o 
   1   4  24    63800.75    58913.77   3718.45 o 
   4   4  24    15240.21    13243.39    821.63 o 
  -7   5  24     3073.45     2563.96    423.87 o 
  -4   5  24    30092.61    34160.42   1165.80 o 
  -1   5  24     2052.32     1158.17    253.02 o 
   2   5  24    41469.13    36411.09   1589.17 o 
   5   5  24    13131.76    12457.56    845.40 o 
  -9   6  24    12001.95    10904.83    966.43 o 
  -6   6  24     5307.20     5095.47    569.59 o 
  -3   6  24    16984.82    18328.31    795.64 o 
   0   6  24    44892.59    42257.32   1863.25 o 
   3   6  24     7964.40     6291.41    699.86 o 
   6   6  24     9739.03    10553.07   1029.06 o 
 -11   7  24     1256.64     1657.13    458.15 o 
  -8   7  24    29198.14    35877.30   1443.88 o 
  -5   7  24    28143.67    33478.73   1258.98 o 
  -2   7  24     4876.23     4110.56    397.19 o 
   1   7  24    13468.45    11901.59    759.12 o 
   4   7  24     3258.55     2341.48    550.17 o 
   7   7  24     7631.95     8959.00    943.08 o 
 -13   8  24     1888.71     1562.81    530.23 o 
 -10   8  24    10474.13    10871.65    886.57 o 
  -7   8  24    12987.72    17125.84   1018.66 o 
  -4   8  24     5779.33     7738.02    596.34 o 
  -1   8  24     4215.31     3511.63    441.74 o 
   2   8  24      930.37      583.56    404.09 o 
   5   8  24     3086.97     2676.95    603.82 o 
 -15   9  24     1580.78     1602.78    572.33 o 
 -12   9  24     1926.51     1268.80    438.66 o 
  -9   9  24     8372.05     9840.90    868.38 o 
  -6   9  24    22491.42    30216.79   1174.09 o 
  -3   9  24    18733.69    21322.41   1007.32 o 
   0   9  24    14380.78    12882.16    870.89 o 
   3   9  24     1307.44      616.04    390.86 o 
   6   9  24      924.52      749.69    500.18 o 
 -14  10  24      741.64      468.56    475.39 o 
 -11  10  24     1618.75     1487.73    474.86 o 
  -8  10  24     1159.07     1427.42    444.42 o 
  -5  10  24    12207.97    16066.39    912.61 o 
  -2  10  24     3070.92     3190.94    492.79 o 
   1  10  24     7808.14     8024.86    900.64 o 
   4  10  24     1363.72     1492.49    580.98 o 
 -13  11  24     1145.71      912.29    535.99 o 
 -10  11  24     4807.26     4513.50    660.99 o 
  -7  11  24     4060.01     4996.07    704.46 o 
  -4  11  24     4387.10     5107.71    594.25 o 
  -1  11  24     5583.74     5184.44    581.58 o 
   2  11  24     5788.94     6016.91    843.59 o 
 -12  12  24     5461.26     7450.05    854.83 o 
  -9  12  24      641.98      577.82    499.56 o 
  -6  12  24     3370.21     3851.02    630.03 o 
  -3  12  24      624.37      415.16    369.59 o 
   0  12  24     4167.85     4067.95    730.42 o 
 -11  13  24     6366.73     7146.81    885.24 o 
  -8  13  24     4112.15     4380.16    739.05 o 
  -5  13  24     2641.03     2322.68    503.29 o 
  -2  13  24      833.02      635.30    432.19 o 
 -10  14  24     5457.14     6492.54    934.94 o 
  -7  14  24     5061.09     6076.60    818.18 o 
  -4  14  24     1759.91     1257.99    471.44 o 
  -9  15  24     1369.99     1314.32   1569.59 o 
  -6  15  24     5115.52     6091.10    897.60 o 
  -1   1  25     7673.90     6848.00    390.35 o 
  -3   2  25      324.00      165.66    173.13 o 
   0   2  25    15007.24    13464.05    537.70 o 
  -5   3  25      360.36       81.81    159.83 o 
  -2   3  25    11119.95    10845.73    496.68 o 
   1   3  25      686.47      170.37    187.11 o 
  -7   4  25      248.99      195.42    271.01 o 
  -4   4  25     4749.28     4646.26    354.08 o 
  -1   4  25      513.17      307.90    209.95 o 
   2   4  25     1269.30     1431.54    305.70 o 
  -9   5  25      257.08      178.57    306.59 o 
  -6   5  25      128.93      -58.20    277.07 o 
  -3   5  25      829.71      762.50    254.13 o 
   0   5  25        2.05     -126.99    171.27 o 
   3   5  25     1069.94      469.67    367.74 o 
 -11   6  25     2269.31     2221.49    557.88 o 
  -8   6  25     1923.01     1370.14    381.67 o 
  -5   6  25     3288.11     2874.66    402.75 o 
  -2   6  25    10174.26     9096.81    554.71 o 
   1   6  25     5232.73     4617.94    498.57 o 
   4   6  25      899.71      494.03    412.49 o 
 -13   7  25     1249.66      982.07    549.12 o 
 -10   7  25       13.54      462.70    372.19 o 
  -7   7  25      218.39      108.96    298.31 o 
  -4   7  25    14142.93    14569.38    758.60 o 
  -1   7  25      140.25      161.48    243.57 o 
   2   7  25      267.12      -25.37    271.95 o 
   5   7  25      482.09      643.86    424.52 o 
 -15   8  25      979.25     1039.22    557.79 o 
 -12   8  25       16.88       52.11    396.87 o 
  -9   8  25      378.90      811.46    396.66 o 
  -6   8  25    10167.05     9550.56    667.00 o 
  -3   8  25     1958.87     1850.46    329.33 o 
   0   8  25     5248.91     4033.26    498.04 o 
   3   8  25      102.80      116.94    324.50 o 
   6   8  25     1157.99     1523.96    564.30 o 
 -14   9  25      151.45      142.56    439.80 o 
 -11   9  25      565.89      876.90    442.92 o 
  -8   9  25      272.92      427.08    386.91 o 
  -5   9  25      182.86      317.92    307.10 o 
  -2   9  25     1736.72     1482.94    384.81 o 
   1   9  25        0.56      293.69    338.70 o 
   4   9  25      898.53      879.56    486.33 o 
 -13  10  25       36.94     -195.50    421.45 o 
 -10  10  25      354.12      297.66    405.24 o 
  -7  10  25     1043.96     1484.14    459.78 o 
  -4  10  25     8499.14     9452.92    755.26 o 
  -1  10  25      809.65      876.02    366.26 o 
   2  10  25      542.22      356.60    414.45 o 
   5  10  25       24.23      506.76    518.43 o 
 -12  11  25     1857.88     1866.84    555.16 o 
  -9  11  25     1716.80     2202.70    553.64 o 
  -6  11  25       89.84      107.27    378.43 o 
  -3  11  25     4662.98     4581.09    578.56 o 
   0  11  25      428.85      643.06    385.58 o 
   3  11  25      975.36     1135.61    560.02 o 
 -14  12  25        1.99      -56.50    532.05 o 
 -11  12  25     1029.80      432.80    521.43 o 
  -8  12  25       86.57       61.96    404.70 o 
  -5  12  25      665.47      470.22    368.77 o 
  -2  12  25       72.79     -233.72    368.45 o 
   1  12  25      679.61      941.76    558.65 o 
 -13  13  25       33.63      298.12    496.77 o 
 -10  13  25     1230.48     1839.32    576.12 o 
  -7  13  25      425.99     -162.09    486.33 o 
  -4  13  25      376.57      277.69    378.74 o 
  -1  13  25      220.91      487.62    397.11 o 
 -12  14  25      124.11      -21.62    513.13 o 
  -9  14  25       93.06     -343.31    427.68 o 
  -6  14  25      282.41       12.08    436.11 o 
  -3  14  25      405.84      365.51    405.26 o 
  -8  15  25      457.74      245.47    597.24 o 
  -5  15  25      652.26      674.22    582.89 o 
   0   1  26      694.93     1030.20    202.16 o 
  -2   2  26    30027.24    31927.50    953.05 o 
   1   2  26    48456.23    48197.09   2273.14 o 
  -4   3  26     5641.47     5408.24    369.99 o 
  -1   3  26   112085.35   126907.56   5144.41 o 
   2   3  26    27824.41    25190.76   1935.51 o 
  -6   4  26       13.59     -226.49    209.55 o 
  -3   4  26    42244.77    43383.11   2187.04 o 
   0   4  26    16048.22    16956.32    689.08 o 
   3   4  26     6836.86     7324.68    552.77 o 
  -8   5  26     1679.38     1899.47    388.90 o 
  -5   5  26     6318.74     4051.66    404.49 o 
  -2   5  26    17931.51    16256.95    716.49 o 
   1   5  26    32984.83    36788.28   1898.19 o 
   4   5  26    15081.01    13485.87   1110.98 o 
 -10   6  26     8725.14     7797.64    726.64 o 
  -7   6  26      320.36      165.25    316.08 o 
  -4   6  26    20030.14    19495.53    858.44 o 
  -1   6  26      207.29      115.41    211.26 o 
   2   6  26    12010.73    12023.14    755.52 o 
   5   6  26     5634.73     4592.77    682.37 o 
 -12   7  26     1611.27     2094.53    582.82 o 
  -9   7  26    21685.83    22305.88   1710.74 o 
  -6   7  26    19538.61    19798.47   1069.07 o 
  -3   7  26      111.24       19.95    226.61 o 
   0   7  26    11407.88    10545.36    720.19 o 
   3   7  26        6.47     -196.69    337.40 o 
   6   7  26     1832.56     1606.28    563.27 o 
 -14   8  26     1719.89     1033.71    549.99 o 
 -11   8  26     2013.94     1439.20    479.52 o 
  -8   8  26    12253.28    12589.23    923.43 o 
  -5   8  26     8048.94     7741.47    612.35 o 
  -2   8  26      791.56      811.58    332.56 o 
   1   8  26     4566.75     4012.86    510.78 o 
   4   8  26      102.97      280.58    376.07 o 
   7   8  26     2802.26     2718.42    625.96 o 
 -13   9  26        2.66      -81.45    475.56 o 
 -10   9  26      862.97      709.77    427.18 o 
  -7   9  26    10627.80     9724.14    830.24 o 
  -4   9  26     8173.80     7873.77    602.99 o 
  -1   9  26     1545.37     1437.65    381.21 o 
   2   9  26       69.20      267.54    384.11 o 
   5   9  26     2079.09     1649.56    572.20 o 
 -15  10  26     2415.77     1969.57    646.52 o 
 -12  10  26       23.95      371.83    472.45 o 
  -9  10  26      433.28     1049.23    450.74 o 
  -6  10  26     5645.94     5824.50    615.43 o 
  -3  10  26    12396.94    14055.23    875.14 o 
   0  10  26     5687.32     4934.64    617.87 o 
   3  10  26     3563.63     3658.37    672.90 o 
 -14  11  26      732.59      983.33    584.75 o 
 -11  11  26     7178.57     8666.44   1087.45 o 
  -8  11  26      108.91        3.06    420.66 o 
  -5  11  26     7535.52     7872.44    900.56 o 
  -2  11  26     3390.56     2782.45    497.53 o 
   1  11  26     5307.32     4901.60    809.23 o 
 -13  12  26     2500.43     2877.82    689.12 o 
 -10  12  26     2445.44     2434.79    594.02 o 
  -7  12  26     4043.36     3792.89    640.54 o 
  -4  12  26        3.79     -105.45    341.50 o 
  -1  12  26     6236.40     6206.01    950.41 o 
   2  12  26      980.33      663.25    554.74 o 
 -12  13  26      963.67     1182.60    578.80 o 
  -9  13  26      976.75     1127.36    508.25 o 
  -6  13  26     2807.57     2491.85    568.48 o 
  -3  13  26      287.86      257.94    533.31 o 
   0  13  26      798.23      336.66    524.91 o 
 -11  14  26     2833.14     4630.30    761.84 o 
  -8  14  26     3032.46     3217.33    818.67 o 
  -5  14  26     1167.42      430.68    437.41 o 
  -2  14  26     2226.24     1834.93    562.68 o 
 -10  15  26     1309.78     1935.52    791.51 o 
  -7  15  26     1033.39     1091.27    637.65 o 
   0   0  27      498.16      934.10    411.46 o 
   1   1  27      668.44      595.66    179.18 o 
  -1   2  27     2405.03     2188.87    274.50 o 
   2   2  27     2655.17     2832.72    296.48 o 
  -3   3  27     2355.06     2019.46    266.34 o 
   0   3  27      196.98       99.64    196.10 o 
   3   3  27      714.17      479.66    247.25 o 
  -5   4  27      518.84      406.09    193.63 o 
  -2   4  27    20240.66    20391.49    737.33 o 
   1   4  27      146.75      220.53    184.46 o 
   4   4  27     1028.25      869.87    342.48 o 
  -7   5  27      777.48      251.05    417.36 o 
  -4   5  27     1469.26     1200.18    240.76 o 
  -1   5  27     3583.91     2992.85    356.80 o 
   2   5  27      364.22      432.61    280.40 o 
   5   5  27     3413.17     3452.91    622.66 o 
  -9   6  27     2035.07     1594.69    440.20 o 
  -6   6  27      562.91      224.57    310.47 o 
  -3   6  27     2980.64     2484.23    348.99 o 
   0   6  27      875.19      353.88    281.36 o 
   3   6  27      978.53      563.27    368.63 o 
   6   6  27     2514.14     2297.40    580.99 o 
 -11   7  27      535.55      578.13    418.11 o 
  -8   7  27     9622.45    11002.99    873.26 o 
  -5   7  27    24653.63    24563.56    988.95 o 
  -2   7  27      950.86      379.85    264.29 o 
   1   7  27      586.16      620.14    315.50 o 
   4   7  27      223.38      523.64    364.48 o 
   7   7  27      267.57       11.61    459.59 o 
 -13   8  27      348.14       45.94    565.83 o 
 -10   8  27     9692.44    11220.73    929.96 o 
  -7   8  27     1559.51     1059.45    431.95 o 
  -4   8  27     2685.81     3119.95    398.46 o 
  -1   8  27      989.07      787.23    363.89 o 
   2   8  27      390.66      -53.72    380.83 o 
   5   8  27      309.64      163.33    480.76 o 
 -15   9  27      549.24      462.84    563.25 o 
 -12   9  27      385.60     -185.25    406.37 o 
  -9   9  27     3164.54     2975.63    557.57 o 
  -6   9  27      472.42      -11.31    373.59 o 
  -3   9  27     3195.98     2908.05    456.42 o 
   0   9  27     2195.36     1659.45    427.18 o 
   3   9  27      439.12       86.01    428.07 o 
   6   9  27      424.70      460.42    467.09 o 
 -14  10  27      279.24       -1.58    466.64 o 
 -11  10  27       18.41      -39.86    404.35 o 
  -8  10  27      334.65      215.79    397.93 o 
  -5  10  27     4013.37     3800.84    496.51 o 
  -2  10  27      698.33      681.49    361.33 o 
   1  10  27     2101.53     1658.78    547.89 o 
   4  10  27      883.30     1025.09    524.15 o 
 -13  11  27       88.46     -398.91    439.60 o 
 -10  11  27     1386.14      917.56    485.72 o 
  -7  11  27        1.18       75.77    433.27 o 
  -4  11  27      279.68      127.73    394.58 o 
  -1  11  27       91.22      -32.76    368.19 o 
   2  11  27        0.94      342.97    528.70 o 
 -12  12  27      644.51      681.78    495.13 o 
  -9  12  27       13.80     -149.10    397.32 o 
  -6  12  27      570.83      561.83    490.61 o 
  -3  12  27       36.50     -235.18    363.25 o 
   0  12  27     2061.27     1383.91    542.89 o 
 -11  13  27      166.49      131.88    476.60 o 
  -8  13  27      474.79      163.07    442.73 o 
  -5  13  27      493.76      212.37    433.39 o 
  -2  13  27        7.01     -205.16    377.06 o 
 -10  14  27      506.55      671.65    528.72 o 
  -7  14  27      645.70      844.06    503.26 o 
  -4  14  27      134.39     -116.23    477.87 o 
  -9  15  27        7.32      -36.98    586.29 o 
  -6  15  27      606.59      813.10    580.73 o 
  -1   1  28      201.24      335.75    172.03 o 
  -3   2  28    13214.65    12653.34    766.71 o 
   0   2  28    42917.34    46440.41   1482.64 o 
  -5   3  28     2691.26     2168.38    265.93 o 
  -2   3  28     6289.09     6178.64    453.12 o 
   1   3  28    23901.20    23163.36   1868.73 o 
  -7   4  28     3261.17     2081.07    567.02 o 
  -4   4  28    10081.86    10383.76    525.13 o 
  -1   4  28    16449.30    17503.61    847.03 o 
   2   4  28     3590.69     2498.25    386.34 o 
  -9   5  28    18845.82    18622.42   1257.15 o 
  -6   5  28      326.78      526.50    328.33 o 
  -3   5  28     3331.68     4062.29    359.88 o 
   0   5  28    21106.99    16042.57    695.07 o 
   3   5  28    17018.88    13735.05    978.58 o 
 -11   6  28     5359.70     5604.35    812.98 o 
  -8   6  28     6606.75     6006.65    657.54 o 
  -5   6  28    13130.24    14924.63    764.20 o 
  -2   6  28       37.44     -119.00    237.07 o 
   1   6  28    15546.34    13117.14    787.76 o 
   4   6  28     2012.00     1154.50    438.35 o 
 -13   7  28     1503.91      946.37    555.74 o 
 -10   7  28     4086.48     3706.61    661.11 o 
  -7   7  28     7072.70     7014.15    702.19 o 
  -4   7  28     4082.96     4218.52    476.78 o 
  -1   7  28     1147.80      432.40    360.27 o 
   2   7  28      998.84      403.40    364.34 o 
   5   7  28       85.73     -143.81    372.26 o 
 -15   8  28     1027.99      760.41    523.39 o 
 -12   8  28       10.36       55.73    438.97 o 
  -9   8  28    12737.58    15219.92   1430.04 o 
  -6   8  28     6100.60     8929.11    804.51 o 
  -3   8  28     2858.91     3429.27    400.25 o 
   0   8  28    10821.24     8426.93    700.37 o 
   3   8  28      717.84      430.53    398.92 o 
   6   8  28     2767.09     2569.21    684.72 o 
 -14   9  28      923.01      788.37    491.33 o 
 -11   9  28      821.60      570.68    441.61 o 
  -8   9  28      546.98     1110.34    462.34 o 
  -5   9  28     8295.18     9189.75    714.26 o 
  -2   9  28     4907.00     4635.41    535.16 o 
   1   9  28     2892.19     1968.42    581.72 o 
   4   9  28     1148.87      605.06    490.98 o 
 -13  10  28        2.35     -381.12    399.85 o 
 -10  10  28     1282.17     1414.46    522.84 o 
  -7  10  28      729.21     1130.27    422.56 o 
  -4  10  28     9672.52    11552.40    828.04 o 
  -1  10  28     4309.19     2878.66    499.19 o 
   2  10  28     1282.23     1122.38    493.61 o 
 -12  11  28     3473.80     3384.76    711.50 o 
  -9  11  28       69.10       -6.06    416.07 o 
  -6  11  28     2494.41     1650.83    504.75 o 
  -3  11  28        7.39      -57.09    323.54 o 
   0  11  28     3046.09     1484.63    558.02 o 
   3  11  28     1263.71     1176.23    565.77 o 
 -11  12  28     4363.17     5382.56    798.49 o 
  -8  12  28     3045.82     3040.46    609.97 o 
  -5  12  28     2527.28     1598.92    506.16 o 
  -2  12  28     2110.15     1697.21    461.12 o 
   1  12  28      318.63      315.77    558.54 o 
 -13  13  28      324.70     -196.18    487.00 o 
 -10  13  28      553.76      788.46    507.42 o 
  -7  13  28     4561.81     4736.52   1502.61 o 
  -4  13  28      425.42      177.22    427.41 o 
  -1  13  28     2331.46     1553.65    678.28 o 
  -9  14  28     1875.09     2700.46    730.76 o 
  -6  14  28      449.43      407.69    544.78 o 
  -3  14  28     1320.14     1167.42    511.10 o 
  -8  15  28      674.34     1697.55    697.25 o 
   0   1  29       62.68       78.84    154.28 o 
  -2   2  29      500.23      685.75    213.80 o 
   1   2  29      208.68      -82.88    173.21 o 
  -4   3  29       76.10      186.41    212.18 o 
  -1   3  29     9022.43     8030.82    458.57 o 
   2   3  29      136.92      139.84    249.03 o 
  -6   4  29      533.72      188.28    285.03 o 
  -3   4  29    55677.48    53125.88   1672.55 o 
   0   4  29      687.19      194.39    214.80 o 
   3   4  29      805.23      388.08    307.21 o 
  -8   5  29       30.20     -121.56    279.81 o 
  -5   5  29      258.83      248.08    284.61 o 
  -2   5  29     3912.91     3923.47    402.35 o 
   1   5  29     1247.09     1241.66    321.02 o 
   4   5  29      210.29      141.12    340.26 o 
 -10   6  29     2053.41     1906.79    476.13 o 
  -7   6  29      311.06      302.76    362.59 o 
  -4   6  29     1741.71     1940.15    359.61 o 
  -1   6  29      310.05      226.14    295.19 o 
   2   6  29     6408.27     4756.83    661.52 o 
   5   6  29      476.94      594.80    416.84 o 
 -12   7  29      279.73       33.21    411.85 o 
  -9   7  29     3331.92     3914.98    596.78 o 
  -6   7  29     3302.99     3453.96    544.18 o 
  -3   7  29       43.89      -55.84    236.49 o 
   0   7  29      629.85      464.88    287.45 o 
   3   7  29        5.69     -395.90    344.57 o 
   6   7  29     2426.19     2671.39    629.35 o 
 -14   8  29      247.08       51.66    486.25 o 
 -11   8  29     3348.30     3140.43    596.65 o 
  -8   8  29     6584.90     7447.85    785.39 o 
  -5   8  29        0.85      -21.76    333.20 o 
  -2   8  29      105.32      142.58    302.55 o 
   1   8  29      191.38      396.29    327.46 o 
   4   8  29      109.61       16.19    404.09 o 
 -13   9  29      161.33      117.84    412.04 o 
 -10   9  29     6312.74     6879.62    775.23 o 
  -7   9  29       25.02       21.91    370.89 o 
  -4   9  29    31421.79    34028.48   1216.70 o 
  -1   9  29      352.66      231.20    345.26 o 
   2   9  29      170.22     -291.76    376.87 o 
   5   9  29      443.48      801.10    551.50 o 
 -12  10  29       20.83       -1.40    452.84 o 
  -9  10  29      492.38      367.75    468.77 o 
  -6  10  29      611.86       -7.94    405.96 o 
  -3  10  29      448.07      501.92    351.37 o 
   0  10  29      990.92      683.31    390.11 o 
   3  10  29      217.56     -123.36    480.28 o 
 -14  11  29      158.56      -29.51    593.73 o 
 -11  11  29      769.31      400.18    546.57 o 
  -8  11  29      354.95      194.25    438.61 o 
  -5  11  29     3553.80     4610.20   1035.26 o 
  -2  11  29      169.85       22.97    319.80 o 
   1  11  29      937.16      287.42    555.11 o 
 -13  12  29        2.50     -184.91    481.93 o 
 -10  12  29       16.22       46.55    479.29 o 
  -7  12  29       45.75      -40.72    468.67 o 
  -4  12  29       23.50       -8.27    378.64 o 
  -1  12  29      498.90      506.05    407.25 o 
 -12  13  29       24.44       63.24    555.37 o 
  -9  13  29       14.43      102.28    546.41 o 
  -6  13  29       34.23      118.36    460.97 o 
  -3  13  29      268.46     -122.37    359.95 o 
 -11  14  29     2150.34     2369.93    685.78 o 
  -8  14  29      386.72      290.73    582.97 o 
  -5  14  29      157.45      465.88    474.59 o 
   0   0  30     2214.15     2083.87    481.75 o 
   1   1  30    26937.92    29192.81   1004.17 o 
  -1   2  30      668.93      557.21    210.75 o 
   2   2  30    18292.85    16329.54    976.40 o 
  -3   3  30    18022.51    17735.79   1168.76 o 
   0   3  30    47352.26    50921.47   2404.70 o 
   3   3  30     2012.26     1232.86    457.52 o 
  -5   4  30       97.04      228.40    318.14 o 
  -2   4  30     1154.73     1475.46    276.40 o 
   1   4  30     8923.41    10009.68    679.58 o 
   4   4  30     5713.05     5561.27    682.21 o 
  -7   5  30      200.27      227.27    353.93 o 
  -4   5  30     1160.53      847.55    289.91 o 
  -1   5  30     2268.71     1726.72    318.89 o 
   2   5  30      607.84      905.03    318.99 o 
   5   5  30     8920.86     8719.32    902.70 o 
  -9   6  30     5616.39     6426.20    705.52 o 
  -6   6  30     1260.93      697.36    348.88 o 
  -3   6  30     1844.04     1542.69    329.47 o 
   0   6  30     1471.54     1297.42    343.79 o 
   3   6  30     2450.51     2286.19    500.33 o 
   6   6  30     1566.74      794.01    521.19 o 
 -11   7  30      714.43      321.16    413.32 o 
  -8   7  30    12849.20    14396.95   1035.25 o 
  -5   7  30    22411.83    23479.24   1019.53 o 
  -2   7  30     8220.76     7942.44    680.63 o 
   1   7  30     1071.00      930.16    346.58 o 
   4   7  30        7.84      106.09    381.41 o 
   7   7  30      150.34     1044.25    543.58 o 
 -13   8  30      398.56      381.09    549.90 o 
 -10   8  30      714.31      723.98    435.06 o 
  -7   8  30     2097.46      877.77    432.43 o 
  -4   8  30    15823.41    14143.43    776.81 o 
  -1   8  30     5757.11     5993.41    859.31 o 
   2   8  30      268.24       21.67    381.16 o 
   5   8  30      253.88     -232.67    450.72 o 
 -12   9  30      635.74     -209.58    447.84 o 
  -9   9  30        5.74       90.20    423.18 o 
  -6   9  30     4391.94     3180.04    554.84 o 
  -3   9  30     9156.88     9729.24    746.81 o 
   0   9  30    11423.45    11066.84    848.04 o 
   3   9  30      179.35     -110.61    369.91 o 
 -14  10  30       43.55      262.64    543.50 o 
 -11  10  30     3563.33     2000.46    618.33 o 
  -8  10  30       98.99      223.98    428.06 o 
  -5  10  30      655.29       91.07    355.45 o 
  -2  10  30     8095.50     8607.18    795.11 o 
   1  10  30      311.42       50.42    445.21 o 
   4  10  30     2450.47     2214.33    689.27 o 
 -13  11  30      578.62      111.82    518.67 o 
 -10  11  30     1146.22     1062.27    542.63 o 
  -7  11  30      245.58     -185.63    433.80 o 
  -4  11  30      120.29     -103.99    360.20 o 
  -1  11  30     1533.66     1123.91    406.69 o 
   2  11  30      992.68      781.18    502.99 o 
 -12  12  30     3940.93     5232.34    816.52 o 
  -9  12  30      110.65      122.47    516.54 o 
  -6  12  30     1779.23     1150.70    520.00 o 
  -3  12  30      264.58      370.43    424.78 o 
   0  12  30       26.48      -25.31    442.37 o 
 -11  13  30      592.48      872.63    562.09 o 
  -8  13  30     1134.77      877.51    624.07 o 
  -5  13  30      311.33      404.60    459.82 o 
  -2  13  30     1091.02      961.60    519.74 o 
 -10  14  30     1148.46     1892.33    727.18 o 
  -7  14  30     1583.49     1541.75    617.43 o 
  -4  14  30      182.83      -84.23    417.55 o 
  -1   1  31    14064.04    13968.80    613.97 o 
  -3   2  31      279.54      195.64    196.51 o 
   0   2  31       99.55      207.20    208.13 o 
  -5   3  31      175.10      -92.42    236.56 o 
  -2   3  31    13373.37    11570.02    568.26 o 
   1   3  31       11.32       45.75    198.60 o 
  -7   4  31     1536.64     1114.53    435.24 o 
  -4   4  31     3361.73     3147.48    352.30 o 
  -1   4  31     4396.03     4221.76    369.87 o 
   2   4  31     4059.38     3024.37    428.44 o 
  -9   5  31       16.69     -175.06    353.30 o 
  -6   5  31     1009.53      573.45    391.76 o 
  -3   5  31    24025.75    23880.01   1056.91 o 
   0   5  31      623.60       76.11    252.51 o 
   3   5  31     7839.63     6815.47    770.33 o 
 -11   6  31       93.25     -109.91    409.63 o 
  -8   6  31     1013.18     1036.80    452.40 o 
  -5   6  31     1990.82     1955.34    524.36 o 
  -2   6  31      294.37       37.98    231.09 o 
   1   6  31     9605.71     8544.51    673.84 o 
   4   6  31      355.55      139.43    411.02 o 
 -13   7  31     2095.16     1137.47    567.95 o 
 -10   7  31     2006.45     2339.87    512.92 o 
  -7   7  31     8265.92     7365.92    749.21 o 
  -4   7  31      284.37      604.22    304.12 o 
  -1   7  31      264.96      162.54    275.97 o 
   2   7  31     1460.35     1183.81    445.43 o 
   5   7  31     2796.54     2628.64    670.97 o 
 -12   8  31      230.51       67.97    423.20 o 
  -9   8  31     3691.05     4338.32    670.93 o 
  -6   8  31      473.72      527.27    435.23 o 
  -3   8  31     2649.00     2661.65    482.17 o 
   0   8  31      136.56      160.16    326.47 o 
   3   8  31      715.09      299.40    450.58 o 
   6   8  31     1785.22     1788.50    664.85 o 
 -14   9  31      257.29        2.09    482.34 o 
 -11   9  31      249.46     -104.88    396.71 o 
  -8   9  31     3389.41     3357.34    613.88 o 
  -5   9  31     2895.96     3094.48    466.06 o 
  -2   9  31      294.10      283.70    318.93 o 
   1   9  31     2502.61     1637.46    528.80 o 
   4   9  31      197.80      188.35    469.92 o 
 -13  10  31       15.56     -548.47    495.17 o 
 -10  10  31     1220.44      992.60    485.51 o 
  -7  10  31     1066.40     1084.84    470.90 o 
  -4  10  31     8898.29     9937.21    815.16 o 
  -1  10  31      143.43     -124.73    288.98 o 
   2  10  31     1127.51      423.62    415.64 o 
 -12  11  31      276.38     -144.27    471.16 o 
  -9  11  31      655.07     1369.05    559.89 o 
  -6  11  31     2012.37     1925.34    571.85 o 
  -3  11  31      808.75      691.96    393.53 o 
   0  11  31      974.99      991.37    524.73 o 
 -11  12  31       71.66      197.39    486.01 o 
  -8  12  31       21.19      323.86    450.65 o 
  -5  12  31      223.16      279.46    446.99 o 
  -2  12  31      278.56      330.38    419.98 o 
   1  12  31      585.09      746.70    542.12 o 
 -10  13  31     1382.86     2005.77    699.16 o 
  -7  13  31      334.42      519.43    600.07 o 
  -4  13  31       81.93      320.68    413.89 o 
  -1  13  31     1363.04     1785.90    606.05 o 
  -9  14  31       57.77      168.09    564.88 o 
  -6  14  31      182.05      -56.56    482.21 o 
   0   1  32     4594.20     4801.87    378.20 o 
  -2   2  32     4859.40     6027.02    428.81 o 
   1   2  32    14060.54    14379.10    776.13 o 
  -4   3  32     7078.44     6467.93    455.83 o 
  -1   3  32    19084.81    20081.85    749.09 o 
   2   3  32    11900.94    10715.08    708.68 o 
  -6   4  32     1809.04     1329.08    450.03 o 
  -3   4  32      123.14      400.62    233.86 o 
   0   4  32    12636.57    10922.52    621.58 o 
   3   4  32     3260.70     2707.66    532.20 o 
  -8   5  32      378.85     -165.41    345.55 o 
  -5   5  32     4420.94     3636.29    592.27 o 
  -2   5  32      499.93      136.17    218.87 o 
   1   5  32     1867.14     1112.36    320.91 o 
   4   5  32    11350.46    10341.88    949.23 o 
 -10   6  32     9593.13     9220.19   1007.88 o 
  -7   6  32       86.59     -173.19    316.11 o 
  -4   6  32    21345.75    24588.83   1009.96 o 
  -1   6  32      672.67      621.46    331.45 o 
   2   6  32     3157.62     2795.55    556.02 o 
   5   6  32     4770.50     3005.71    633.91 o 
 -12   7  32      887.37      539.87    519.30 o 
  -9   7  32     2341.84     2345.88    556.62 o 
  -6   7  32    23501.33    31947.70   1458.59 o 
  -3   7  32      134.43      168.51    279.59 o 
   0   7  32     5982.90     4280.35    533.13 o 
   3   7  32      171.67      -37.74    368.10 o 
   6   7  32        3.13     -431.56    455.23 o 
 -14   8  32      111.95     -136.06    459.76 o 
 -11   8  32     1220.88     1511.48    494.24 o 
  -8   8  32     2395.51     2130.84    532.21 o 
  -5   8  32    10010.91    13058.11    966.65 o 
  -2   8  32    12933.28    12024.28    871.39 o 
   1   8  32     3628.62     3100.31    608.48 o 
   4   8  32      709.26      820.20    471.89 o 
 -13   9  32      294.09      498.75    526.33 o 
 -10   9  32      714.12      313.08    428.85 o 
  -7   9  32      631.59      772.09    448.38 o 
  -4   9  32     1295.02     1576.80    417.85 o 
  -1   9  32    13788.99    13357.88    943.42 o 
   2   9  32      369.14      416.76    482.67 o 
   5   9  32     2368.17     2234.35    690.87 o 
 -12  10  32      706.63      710.04    494.87 o 
  -9  10  32      979.95      602.65    462.89 o 
  -6  10  32      274.06      273.86    389.76 o 
  -3  10  32     5145.64     5417.69    676.53 o 
   0  10  32      613.53     -161.10    384.59 o 
   3  10  32     1231.84      474.07    526.25 o 
 -11  11  32     6090.68     7273.90    891.18 o 
  -8  11  32       64.69      -14.21    443.96 o 
  -5  11  32     1129.27     1031.64    436.08 o 
  -2  11  32     2736.50     1993.98    525.88 o 
   1  11  32      186.36      228.12    488.47 o 
 -13  12  32      876.52      997.25    571.94 o 
 -10  12  32      294.40      605.94    565.86 o 
  -7  12  32      309.60       15.23    607.88 o 
  -4  12  32       26.61     -324.08    366.82 o 
  -1  12  32      227.53       87.98    446.55 o 
 -12  13  32     1378.66     1361.42    627.08 o 
  -9  13  32       19.31     -308.59    486.13 o 
  -6  13  32     2099.81     2494.72    667.14 o 
  -3  13  32       20.83     -172.27    395.62 o 
  -8  14  32     2737.18     3664.37    801.19 o 
  -5  14  32      144.50      620.86    552.58 o 
   0   0  33     7601.36     7983.62    844.58 o 
   1   1  33     1188.57      990.73    264.65 o 
  -1   2  33     2171.78     1945.14    311.69 o 
   2   2  33     1999.45     1574.91    280.64 o 
  -3   3  33    20747.35    20487.02    752.45 o 
   0   3  33     3468.91     3496.66    358.57 o 
   3   3  33     1089.38      660.60    355.56 o 
  -5   4  33      197.45      -15.42    291.19 o 
  -2   4  33    27908.64    27787.86   1000.98 o 
   1   4  33    11656.38    11939.90    770.39 o 
   4   4  33     2157.11     1689.74    476.76 o 
  -7   5  33      704.23      447.53    387.20 o 
  -4   5  33    11861.73    11102.85    736.28 o 
  -1   5  33     2028.66     1311.17    277.26 o 
   2   5  33    22228.44    17888.74   1392.49 o 
   5   5  33      482.95      498.53    440.08 o 
  -9   6  33      111.53      636.69    467.61 o 
  -6   6  33      969.48      533.37    403.61 o 
  -3   6  33      826.84      716.45    267.74 o 
   0   6  33     2574.90     2104.91    390.29 o 
   3   6  33     5373.06     5605.52    739.36 o 
   6   6  33     3303.39     2136.14    661.36 o 
 -11   7  33      467.45       69.03    445.10 o 
  -8   7  33    14808.54    16673.37   1135.87 o 
  -5   7  33    23588.03    24139.12   1446.36 o 
  -2   7  33      202.69      -49.06    287.69 o 
   1   7  33     5813.57     4695.63    681.53 o 
   4   7  33      774.55      398.38    468.06 o 
   7   7  33     2010.58     1934.86    672.53 o 
 -13   8  33      472.80      -59.91    528.48 o 
 -10   8  33     4169.20     4377.33    692.56 o 
  -7   8  33     2066.46     1930.46    489.18 o 
  -4   8  33     7178.59     7651.03    660.06 o 
  -1   8  33     1175.98      984.76    396.88 o 
   2   8  33      127.99      -70.15    349.10 o 
   5   8  33      928.81      645.52    515.17 o 
 -12   9  33       74.26      -71.17    440.97 o 
  -9   9  33     2908.75     3351.00    691.81 o 
  -6   9  33     1629.15     2608.50    569.47 o 
  -3   9  33       26.31      115.73    373.00 o 
   0   9  33     1109.50      561.01    443.15 o 
   3   9  33       14.74      262.76    425.78 o 
 -11  10  33      532.32      625.62    537.45 o 
  -8  10  33      247.58     -278.30    405.38 o 
  -5  10  33     5185.69     7376.50    852.55 o 
  -2  10  33      424.22      368.40    352.34 o 
   1  10  33     1376.48      996.18    497.60 o 
 -13  11  33      644.95      722.69    645.51 o 
 -10  11  33       35.37      288.88    484.00 o 
  -7  11  33       67.75     -331.56    415.47 o 
  -4  11  33      899.65      729.36    383.60 o 
  -1  11  33     1701.58     1530.59    586.57 o 
   2  11  33     1439.12     1305.58    596.19 o 
 -12  12  33      734.14     1531.17    664.11 o 
  -9  12  33        1.01      186.53    505.65 o 
  -6  12  33     4127.13     3650.12    751.76 o 
  -3  12  33      416.99      262.55    486.42 o 
   0  12  33     1398.35     1563.03    683.44 o 
 -11  13  33     1303.78     1396.34    657.32 o 
  -8  13  33      301.11     -143.69    588.11 o 
  -5  13  33       62.86      211.69    466.78 o 
  -2  13  33      947.42      796.26    576.18 o 
  -7  14  33      476.33      679.72    551.84 o 
  -1   1  34    11702.04    11481.55    582.04 o 
  -3   2  34    15139.15    16229.41    795.54 o 
   0   2  34    13643.70    13514.00    629.00 o 
  -5   3  34    10368.54    12385.06    987.01 o 
  -2   3  34     4860.53     5160.07    432.30 o 
   1   3  34    17839.54    19021.11   1358.05 o 
  -7   4  34      304.61      366.58    394.55 o 
  -4   4  34     2120.36     1313.98    336.26 o 
  -1   4  34     2664.57     2910.43    342.66 o 
   2   4  34      915.83     1189.05    360.88 o 
  -9   5  34     7844.41     7133.63    846.80 o 
  -6   5  34     1725.62     1579.21    495.67 o 
  -3   5  34     2138.38     1707.50    319.50 o 
   0   5  34     1146.03      992.78    366.41 o 
   3   5  34      596.50      825.18    419.68 o 
 -11   6  34     6563.35     7677.99    944.20 o 
  -8   6  34       20.81       62.78    371.11 o 
  -5   6  34    61744.97    63588.05   3059.00 o 
  -2   6  34      538.34      140.14    250.62 o 
   1   6  34       26.76     -437.21    320.89 o 
   4   6  34     4024.11     3267.51    645.23 o 
 -13   7  34      238.88      116.18    512.03 o 
 -10   7  34     1897.31     2669.10    572.00 o 
  -7   7  34     2217.88     2142.48    522.84 o 
  -4   7  34    14446.97    14464.76    845.73 o 
  -1   7  34     7607.83     8250.07    751.56 o 
   2   7  34     1741.53     2064.39    520.12 o 
   5   7  34      959.75      225.23    460.07 o 
 -12   8  34     1416.41     1536.29    647.24 o 
  -9   8  34     1465.15     1363.66    495.91 o 
  -6   8  34     3021.17     2737.61    563.99 o 
  -3   8  34     7313.10     7098.45    723.52 o 
   0   8  34     7887.52     7950.44    741.17 o 
   3   8  34       88.84      -74.37    371.11 o 
   6   8  34      718.21      702.84    512.95 o 
 -11   9  34      499.40      613.33    479.00 o 
  -8   9  34     2062.37     2018.17    575.48 o 
  -5   9  34      190.57     -229.54    362.58 o 
  -2   9  34     8594.91     9525.46    840.77 o 
   1   9  34     2428.59     1991.53    548.12 o 
   4   9  34     1609.53     1143.73    581.63 o 
 -13  10  34      167.80     -495.02    613.00 o 
 -10  10  34     3179.94     2372.60    617.76 o 
  -7  10  34      547.07      413.68    508.56 o 
  -4  10  34       22.77        2.65    345.69 o 
  -1  10  34     1984.08     1208.30    427.42 o 
   2  10  34      278.00      591.48    466.23 o 
 -12  11  34     1869.77     1861.68    675.41 o 
  -9  11  34      238.08     -376.32    489.10 o 
  -6  11  34     1029.75      461.02    480.21 o 
  -3  11  34     1369.46     1490.43    523.32 o 
   0  11  34       65.91     -336.26    463.61 o 
 -11  12  34     3669.39     4600.07    807.83 o 
  -8  12  34      127.88     -473.31    444.66 o 
  -5  12  34     1514.02      927.85    549.80 o 
  -2  12  34      444.47      166.17    396.49 o 
 -10  13  34      339.33      680.42    561.54 o 
  -7  13  34     3870.14     5070.69    886.07 o 
  -4  13  34      202.81       57.90    429.55 o 
  -6  14  34     2133.20     2126.73    658.19 o 
   0   1  35      694.69      495.59    241.94 o 
  -2   2  35     8423.67     7815.17    506.68 o 
   1   2  35     2681.80     1979.36    312.14 o 
  -4   3  35    10628.20     9693.50    814.63 o 
  -1   3  35    12660.36    13033.96    872.38 o 
   2   3  35     7375.12     6388.38    675.53 o 
  -6   4  35      735.04      505.46    392.76 o 
  -3   4  35    35194.65    35685.36   1226.11 o 
   0   4  35     5779.56     5460.54    564.15 o 
   3   4  35    12425.17    12424.85   1038.46 o 
  -8   5  35     1747.89     1265.94    492.17 o 
  -5   5  35     3328.36     3593.05    646.65 o 
  -2   5  35     1507.40     1101.49    305.23 o 
   1   5  35     7385.97     6304.45    618.42 o 
   4   5  35     6410.66     5428.57    768.20 o 
 -10   6  35      445.40      386.99    438.35 o 
  -7   6  35      382.44      589.84    432.15 o 
  -4   6  35     9484.44    10851.20    717.47 o 
  -1   6  35        4.23     -182.99    290.29 o 
   2   6  35    13948.45    13816.05   1819.96 o 
   5   6  35     3078.32     2326.92    580.89 o 
 -12   7  35      448.02      371.53    595.56 o 
  -9   7  35     3973.74     5264.89    738.14 o 
  -6   7  35     1212.15     1405.80    572.95 o 
  -3   7  35      368.02      297.69    318.35 o 
   0   7  35     8013.85     7284.48    686.66 o 
   3   7  35      596.04      702.93    445.76 o 
   6   7  35     1874.06     1887.01    621.75 o 
 -11   8  35      735.13      581.26    501.40 o 
  -8   8  35     1815.55     1921.45    543.01 o 
  -5   8  35    16835.02    19834.47   1214.49 o 
  -2   8  35       81.07      -70.10    308.30 o 
   1   8  35     1591.64     2365.11    558.11 o 
   4   8  35      334.00      307.04    467.30 o 
 -13   9  35       12.52     -270.33    554.66 o 
 -10   9  35     2253.95     2645.75    623.92 o 
  -7   9  35     3774.70     4628.16    707.20 o 
  -4   9  35     3303.31     3234.54    562.63 o 
  -1   9  35     1509.92     1835.11    493.87 o 
   2   9  35      239.41     -434.64    358.65 o 
 -12  10  35      552.72      557.02    566.90 o 
  -9  10  35     1819.32     2364.54    642.96 o 
  -6  10  35      262.85      601.65    442.17 o 
  -3  10  35     2434.82     2291.45    540.87 o 
   0  10  35     1384.74      645.54    564.88 o 
   3  10  35      908.69      926.02    557.56 o 
 -11  11  35      770.80     1124.13    544.90 o 
  -8  11  35       55.80      196.85    473.72 o 
  -5  11  35     3606.72     4140.26    751.66 o 
  -2  11  35     1589.05     1693.37    489.58 o 
   1  11  35     1301.68     1090.50    559.32 o 
 -10  12  35      550.78      832.71    612.23 o 
  -7  12  35     1938.92     1652.29    699.24 o 
  -4  12  35        8.97     -409.19    486.47 o 
  -1  12  35     1978.71     2494.96    750.29 o 
  -9  13  35      889.11     1013.88    672.18 o 
  -6  13  35      427.32     1192.30    653.24 o 
  -3  13  35       41.29      475.74    507.03 o 
   0   0  36       17.33       99.54    368.15 o 
   1   1  36    12503.27    13709.88    663.08 o 
  -1   2  36     7234.74     9056.37    547.85 o 
   2   2  36    26561.88    29560.99   1531.71 o 
  -3   3  36     5943.20     7038.19    486.35 o 
   0   3  36    23518.36    25485.93   1572.81 o 
   3   3  36    16866.41    15574.23   1703.42 o 
  -5   4  36     6117.78     5731.21    725.08 o 
  -2   4  36      616.92     1044.49    289.15 o 
   1   4  36     8575.31     7269.24    649.28 o 
   4   4  36     1984.51     1502.05    543.09 o 
  -7   5  36     2811.95     2648.57    567.59 o 
  -4   5  36     2000.05     2487.52    411.30 o 
  -1   5  36    13793.00    12390.27    984.44 o 
   2   5  36      113.54      261.16    419.45 o 
   5   5  36    12064.59    13082.98   1153.27 o 
  -9   6  36     5241.72     4729.04    776.27 o 
  -6   6  36     8784.03     9385.08    954.29 o 
  -3   6  36    26520.11    29967.40   1176.15 o 
   0   6  36      574.59      -36.25    337.05 o 
   3   6  36     4175.19     3315.17    606.34 o 
   6   6  36     1657.61     1634.23    571.72 o 
 -11   7  36     4311.13     3855.88    783.27 o 
  -8   7  36     2854.76     3472.53    716.17 o 
  -5   7  36    23576.98    31308.19   1801.36 o 
  -2   7  36     5283.70     4084.56    689.60 o 
   1   7  36     6845.88     6721.65    834.51 o 
   4   7  36     3190.48     2772.54    638.28 o 
 -13   8  36     1080.50      996.09    611.08 o 
 -10   8  36      332.38      802.76    496.95 o 
  -7   8  36     4155.19     4624.37    690.93 o 
  -4   8  36      523.11      632.58    414.21 o 
  -1   8  36     6843.43     5279.75    629.64 o 
   2   8  36     1534.04     1043.30    549.09 o 
   5   8  36      464.55      611.96    530.16 o 
 -12   9  36      579.88      223.70    482.97 o 
  -9   9  36     1221.91      869.78    540.63 o 
  -6   9  36     5521.37     7256.33    859.68 o 
  -3   9  36     4223.26     5065.43    774.87 o 
   0   9  36    10309.78     9387.04   1219.98 o 
   3   9  36     1676.62     1423.10    555.94 o 
 -11  10  36      893.62      872.30    578.72 o 
  -8  10  36     2114.61     2407.56    620.08 o 
  -5  10  36       38.19      126.61    499.32 o 
  -2  10  36     5058.07     4458.83    693.42 o 
   1  10  36     1120.79      902.10    477.53 o 
 -10  11  36     1677.40     2812.11    694.65 o 
  -7  11  36     1360.73     1182.02    586.94 o 
  -4  11  36     1042.77      495.94    515.53 o 
  -1  11  36     1202.45      701.47    543.97 o 
  -9  12  36      608.98      979.95    591.27 o 
  -6  12  36     1360.72     1782.25    642.75 o 
  -3  12  36      412.57      277.77    406.27 o 
  -8  13  36     1637.18     2752.75    780.83 o 
  -5  13  36     2268.14     2296.54    690.93 o 
  -1   1  37       61.41      -53.34    219.51 o 
  -3   2  37     8928.58     9167.29    554.71 o 
   0   2  37     5413.07     5404.04    453.44 o 
  -5   3  37     1911.81     2393.49    548.65 o 
  -2   3  37     8131.33     7750.38    763.58 o 
   1   3  37    25800.53    27304.07   1897.05 o 
  -7   4  37     1452.76     1736.89    507.48 o 
  -4   4  37    13264.34    12297.32    895.49 o 
  -1   4  37     1120.58      869.48    291.60 o 
   2   4  37     5250.74     5130.21    739.84 o 
  -9   5  37     5837.89     4448.12    729.46 o 
  -6   5  37      144.35      192.26    411.27 o 
  -3   5  37     5847.03     4864.88    508.63 o 
   0   5  37      879.88     1025.80    357.72 o 
   3   5  37     7805.50     5959.17    803.73 o 
 -11   6  37     3660.64     4357.03    807.06 o 
  -8   6  37     1096.71      322.63    461.86 o 
  -5   6  37     9041.67    10243.31   1089.75 o 
  -2   6  37     1231.86      749.98    419.21 o 
   1   6  37     6067.02     4870.07    695.15 o 
   4   6  37      788.29      982.74    496.95 o 
 -13   7  37     2043.71     1951.20    691.95 o 
 -10   7  37     1029.98      752.11    575.04 o 
  -7   7  37     1323.12     1152.57    548.99 o 
  -4   7  37      769.05     1105.70    367.86 o 
  -1   7  37     5736.48     6001.48    705.07 o 
   2   7  37       11.72     -228.48    412.78 o 
   5   7  37     2000.28     1859.47    611.53 o 
 -12   8  37       11.46     -201.76    551.13 o 
  -9   8  37     1556.98     1453.22    509.44 o 
  -6   8  37     5609.82     8038.97    981.64 o 
  -3   8  37       96.50       46.08    370.62 o 
   0   8  37     2836.08     2416.39    566.26 o 
   3   8  37      624.89      499.37    481.39 o 
 -11   9  37      216.88      492.17    531.02 o 
  -8   9  37     1589.32     2176.99    576.64 o 
  -5   9  37     1768.86     1886.10    601.63 o 
  -2   9  37     1727.99     1752.14    485.27 o 
   1   9  37     1327.78     1763.66    515.75 o 
   4   9  37      560.47      687.93    554.62 o 
 -10  10  37     3890.25     5303.20    803.88 o 
  -7  10  37     2161.06     1976.67    613.41 o 
  -4  10  37     7361.68     7804.66    829.71 o 
  -1  10  37     1711.53     1309.56    519.17 o 
   2  10  37     1851.18      680.75    573.24 o 
 -12  11  37     1092.49     1521.86    633.64 o 
  -9  11  37      224.23      296.73    625.08 o 
  -6  11  37      839.12     1671.97    601.45 o 
  -3  11  37     2052.49     1507.68    498.00 o 
   0  11  37      955.56      423.41    481.35 o 
 -11  12  37     1361.64     2351.04    722.75 o 
  -8  12  37      748.15      707.86    658.25 o 
  -5  12  37       24.71     -458.63    499.32 o 
  -2  12  37      109.21      441.57    533.36 o 
  -7  13  37     2051.90     3127.73    763.09 o 
  -4  13  37      165.26      212.05    467.16 o 
   0   1  38     4667.01     3797.73    398.24 o 
  -2   2  38    11373.99    11967.30    646.14 o 
   1   2  38    21220.78    23161.51   1289.68 o 
  -4   3  38      641.20      661.09    381.56 o 
  -1   3  38    11740.99    11877.02    655.00 o 
   2   3  38    10346.00    11635.76   1552.53 o 
  -6   4  38    24442.41    26522.59   3695.89 o 
  -3   4  38     1521.05     1431.68    335.59 o 
   0   4  38    17572.02    19303.27   1331.36 o 
   3   4  38     1013.68     1435.05    533.84 o 
  -8   5  38     3832.29     4122.54    895.90 o 
  -5   5  38     7537.05     7226.66    874.71 o 
  -2   5  38    26824.39    26464.76   1312.75 o 
   1   5  38     1621.92     1469.70    389.50 o 
   4   5  38     4923.87     5235.83    781.92 o 
 -10   6  38     7511.00     8922.35   1027.13 o 
  -7   6  38     1763.01     1438.19    613.26 o 
  -4   6  38    27092.67    30376.24   1427.49 o 
  -1   6  38     7377.45     8014.13    897.36 o 
   2   6  38      395.10      344.46    378.55 o 
   5   6  38     6516.83     5294.41    823.71 o 
 -12   7  38     2017.39     1321.11    586.16 o 
  -9   7  38     5000.63     5127.91    880.21 o 
  -6   7  38     6256.66     5995.83    868.94 o 
  -3   7  38     1757.42     1644.18    503.94 o 
   0   7  38     5721.14     4976.90    618.47 o 
   3   7  38     1673.25     1278.10    513.88 o 
   6   7  38       17.71       29.80    550.90 o 
 -11   8  38     1321.29     1276.28    647.94 o 
  -8   8  38     2891.49     3114.80    729.30 o 
  -5   8  38     3799.09     4091.23    664.30 o 
  -2   8  38     1802.15     1677.05    450.50 o 
   1   8  38     5345.56     6081.43   1385.48 o 
   4   8  38     2430.76     1518.14    938.93 o 
 -10   9  38       35.92     -351.48    428.36 o 
  -7   9  38    10477.69     9503.90   1146.72 o 
  -4   9  38      281.11      170.55    498.80 o 
  -1   9  38     5513.66     5258.80    675.77 o 
   2   9  38     1537.06     1608.39    539.15 o 
 -12  10  38     1194.24     1429.37    572.10 o 
  -9  10  38      756.70      854.42    537.75 o 
  -6  10  38     3161.07     2395.23    790.25 o 
  -3  10  38     3102.89     3256.29    578.17 o 
   0  10  38     5588.46     6500.97    910.95 o 
 -11  11  38     4681.81     6391.63   1056.50 o 
  -8  11  38     2573.27     3459.72    732.14 o 
  -5  11  38     1430.20     1696.72    645.75 o 
  -2  11  38     1705.96     1222.82    490.64 o 
 -10  12  38     1423.25     1366.93    643.90 o 
  -7  12  38     4148.44     4367.74   1003.46 o 
  -4  12  38     1548.04     1475.73    628.57 o 
  -6  13  38     3832.95     4325.34    855.84 o 
   0   0  39     2367.90     1752.50    584.41 o 
   1   1  39     2015.04     1551.77    313.76 o 
  -1   2  39     1508.90     1862.88    317.53 o 
   2   2  39    24786.57    24412.89   1050.09 o 
  -3   3  39     8796.25     9176.04    585.69 o 
   0   3  39     8733.69     8605.43    875.43 o 
   3   3  39     3272.11     3090.25    623.48 o 
  -5   4  39     1542.56     2159.93    566.35 o 
  -2   4  39     8780.77     7857.27    879.10 o 
   1   4  39    13125.22    13383.57   1136.07 o 
   4   4  39     1475.74     1466.16    543.57 o 
  -7   5  39      464.24     -313.92    411.53 o 
  -4   5  39     3475.62     3725.12    572.57 o 
  -1   5  39       21.93      310.38    296.86 o 
   2   5  39      110.12      323.67    368.38 o 
   5   5  39     3614.96     3040.57    673.53 o 
  -9   6  39     2454.71     2458.87    624.23 o 
  -6   6  39     1485.11     1649.71    538.21 o 
  -3   6  39      641.19      494.97    303.31 o 
   0   6  39     2727.80     2186.92    552.56 o 
   3   6  39     1263.50     1434.84    484.53 o 
   6   6  39      777.90      584.29    659.95 o 
 -11   7  39     1311.68     1159.47    630.55 o 
  -8   7  39     2860.16     3514.14    730.06 o 
  -5   7  39     1308.30     2168.77    535.20 o 
  -2   7  39     2611.07     1994.41    446.74 o 
   1   7  39     4289.80     4039.09    696.93 o 
   4   7  39      388.06      477.29    526.33 o 
 -10   8  39     2232.15     2736.10    700.43 o 
  -7   8  39     1375.85     1136.74    610.32 o 
  -4   8  39     2248.24     2760.75    711.95 o 
  -1   8  39      981.86      888.66    435.59 o 
   2   8  39       37.62       79.10    450.61 o 
 -12   9  39      142.49      -29.62    552.69 o 
  -9   9  39     2675.51     3072.23    754.21 o 
  -6   9  39     2885.50     3847.85    709.59 o 
  -3   9  39     2545.23     3360.63    599.94 o 
   0   9  39     2832.18     3582.41    683.92 o 
   3   9  39        3.52      186.51    456.80 o 
 -11  10  39      835.03     1068.91    668.23 o 
  -8  10  39       96.08        9.44    509.55 o 
  -5  10  39     2620.41     2839.69    798.08 o 
  -2  10  39     3500.34     4065.73    610.02 o 
   1  10  39      675.35      326.90    479.46 o 
 -10  11  39     1239.86     1319.36    853.16 o 
  -7  11  39      162.48     -362.36    517.98 o 
  -4  11  39     1469.43     3102.05   2037.74 o 
  -1  11  39      399.96      811.01    573.07 o 
  -9  12  39       14.84     -411.53    548.08 o 
  -6  12  39     2072.89     2851.33    810.57 o 
  -3  12  39      224.89      722.35    508.14 o 
  -1   1  40     9338.81     9628.95    610.67 o 
  -3   2  40    14960.17    16868.05   1067.18 o 
   0   2  40    17193.90    19431.37    834.97 o 
  -5   3  40    10373.97    11409.85   1034.30 o 
  -2   3  40     3583.46     4284.68    454.99 o 
   1   3  40    16266.05    18774.11   1160.66 o 
  -7   4  40    12273.99    12704.45   1813.16 o 
  -4   4  40     2624.94     2773.19    565.83 o 
  -1   4  40    10540.66    11263.24    834.34 o 
   2   4  40     7920.46     6622.71    915.02 o 
  -9   5  40     5993.13     4830.94    793.61 o 
  -6   5  40    10929.69    11700.22   1869.40 o 
  -3   5  40     6294.01     7828.78    643.92 o 
   0   5  40    34246.36    37507.46   3039.08 o 
   3   5  40      880.51      545.90    408.35 o 
 -11   6  40     4827.70     4963.01    851.70 o 
  -8   6  40     9071.58     9942.19   1145.10 o 
  -5   6  40    11482.87    14596.98   1075.07 o 
  -2   6  40    13097.88    12551.07   1372.00 o 
   1   6  40     3186.88     2721.94    620.80 o 
   4   6  40     5825.11     3863.54    794.98 o 
 -10   7  40     4118.69     3736.91    746.18 o 
  -7   7  40     2295.22     2219.13    659.51 o 
  -4   7  40    12308.07    16292.66   1125.97 o 
  -1   7  40     2546.59     2755.16    497.28 o 
   2   7  40     1762.63     1270.07    498.36 o 
   5   7  40      482.17      764.40    543.79 o 
 -12   8  40     1634.54     1622.93    786.77 o 
  -9   8  40     1068.51     1105.04    575.55 o 
  -6   8  40     5865.00     7651.64   1399.09 o 
  -3   8  40     3581.29     3732.11    607.37 o 
   0   8  40     5781.21     6365.94    838.52 o 
   3   8  40     2895.13     2458.21    641.00 o 
 -11   9  40      294.54      130.34    534.97 o 
  -8   9  40     1706.50     1599.59    612.18 o 
  -5   9  40     4979.45     6024.60    948.38 o 
  -2   9  40     1519.64     2276.11    538.32 o 
   1   9  40     7177.56     7224.76    931.22 o 
 -10  10  40     1403.35     2222.29    724.95 o 
  -7  10  40     5132.53     6284.58    879.16 o 
  -4  10  40      679.84      541.56    524.47 o 
  -1  10  40     5603.61     6114.92    910.61 o 
   2  10  40     2532.91     2687.63    700.20 o 
  -9  11  40     1830.80     2936.12    784.98 o 
  -6  11  40     1445.87     1120.69    746.91 o 
  -3  11  40      583.74      455.16    458.88 o 
   0  11  40      621.16      358.47    525.93 o 
  -8  12  40     5128.19     7229.10   1028.25 o 
  -5  12  40     2262.96     1651.01    736.72 o 
  -2  12  40     1628.25     1558.15    636.89 o 
   0   1  41      207.71      171.69    265.47 o 
  -2   2  41       13.30      -90.55    250.35 o 
   1   2  41     5556.79     5383.22    481.85 o 
  -4   3  41     3084.95     3923.02    584.30 o 
  -1   3  41     6080.36     6381.58    528.78 o 
   2   3  41     5586.54     5764.66    666.57 o 
  -6   4  41      178.94     -219.64    373.43 o 
  -3   4  41     7761.64     5691.83    697.21 o 
   0   4  41     2629.73     1967.74    430.98 o 
   3   4  41       17.31       -8.42    396.30 o 
  -8   5  41     1613.25     1493.16    572.33 o 
  -5   5  41        9.78      -74.63    327.47 o 
  -2   5  41      345.01      414.04    308.61 o 
   1   5  41       47.70      469.74    427.16 o 
   4   5  41     1768.55     1406.03    546.50 o 
 -10   6  41     2539.34     2856.35    723.86 o 
  -7   6  41      123.63      -96.17    423.11 o 
  -4   6  41      293.58       45.42    377.19 o 
  -1   6  41      576.63      599.87    345.02 o 
   2   6  41     1769.89     1330.87    530.48 o 
   5   6  41      262.16      354.89    498.59 o 
 -12   7  41       32.93     -130.10    462.37 o 
  -9   7  41     1740.75     1413.42    625.03 o 
  -6   7  41      903.22     1028.76    508.95 o 
  -3   7  41       89.53     -300.30    337.57 o 
   0   7  41     1102.90      843.73    462.36 o 
   3   7  41       95.59      202.80    466.68 o 
 -11   8  41      706.63      558.88    565.30 o 
  -8   8  41     2017.18     1998.95    674.02 o 
  -5   8  41     3206.33     4178.48    671.35 o 
  -2   8  41      238.18       32.06    446.47 o 
   1   8  41     1690.33     1308.27    536.16 o 
   4   8  41       62.10      -87.09    484.40 o 
 -10   9  41     1260.09     1085.22    673.05 o 
  -7   9  41      850.83     1174.05    579.75 o 
  -4   9  41     4758.72     5098.76    898.15 o 
  -1   9  41     2335.77     2587.52    898.63 o 
   2   9  41        2.55     -426.22    478.24 o 
  -9  10  41      419.57      436.33    697.59 o 
  -6  10  41        7.35      199.15    647.23 o 
  -3  10  41     2094.61     1720.86    560.30 o 
   0  10  41      560.00      543.67    579.18 o 
  -8  11  41        5.11     -320.22    576.83 o 
  -5  11  41      911.17     1147.59    646.36 o 
  -2  11  41      126.02      203.12    546.34 o 
  -7  12  41      630.56     1081.13    812.56 o 
  -4  12  41        2.45     -341.28    557.39 o 
   0   0  42    11232.92     8930.66   1033.01 o 
   1   1  42    16720.72    17082.20    790.85 o 
  -1   2  42     3121.99     3296.82    410.08 o 
   2   2  42     8585.13     8740.33    795.06 o 
  -3   3  42     7941.81     7665.56    626.63 o 
   0   3  42    14817.85    16945.18    916.42 o 
   3   3  42    16403.53    15286.93   1244.39 o 
  -5   4  42     5398.98     5211.59    659.46 o 
  -2   4  42      693.79      695.61    336.17 o 
   1   4  42     7663.77     8718.06    804.04 o 
   4   4  42     4132.22     4222.59   1009.71 o 
  -7   5  42     3861.37     4203.94    714.56 o 
  -4   5  42      912.73     1053.10    417.50 o 
  -1   5  42    18971.08    19125.56   1121.90 o 
   2   5  42     1339.07      815.16    473.68 o 
   5   5  42     5123.42     6504.64    907.76 o 
  -9   6  42     5341.79     6553.54    938.54 o 
  -6   6  42     2947.09     2876.73    598.89 o 
  -3   6  42     4274.37     3680.24    570.28 o 
   0   6  42     3237.58     2755.34    612.87 o 
   3   6  42     3128.74     3657.34    688.41 o 
   6   6  42      193.21      247.45    506.70 o 
 -11   7  42     2771.72     2820.51    731.53 o 
  -8   7  42     4790.23     4384.46    964.85 o 
  -5   7  42    13960.25    16342.00   1178.33 o 
  -2   7  42     3627.46     3833.10    583.93 o 
   1   7  42     1298.90     1755.93    559.28 o 
   4   7  42     1704.41     1399.33    582.48 o 
 -10   8  42      373.28      181.88    656.46 o 
  -7   8  42     2528.35     2368.35    680.37 o 
  -4   8  42     7316.82     8095.97   1457.07 o 
  -1   8  42     3896.33     3939.57    742.10 o 
   2   8  42     2389.75     1721.62    701.76 o 
  -9   9  42      412.62       98.10    592.60 o 
  -6   9  42     8389.54     9767.04   1219.77 o 
  -3   9  42     2235.65     1923.70    544.79 o 
   0   9  42     5543.21     5601.69   1536.89 o 
 -11  10  42     1989.78     1189.13    650.63 o 
  -8  10  42     3520.15     3897.16    846.42 o 
  -5  10  42       56.77     -166.09    582.95 o 
  -2  10  42     2971.12     2451.29    621.46 o 
   1  10  42      712.88      761.27    604.77 o 
 -10  11  42     1667.79     2102.08    841.19 o 
  -7  11  42     4493.87     5173.37    990.11 o 
  -4  11  42      835.28      414.69    564.24 o 
  -1  11  42     1456.00     2203.68    696.49 o 
  -6  12  42     1019.60     1340.77    724.18 o 
  -1   1  43      300.64      384.37    264.77 o 
  -3   2  43     2065.14     1786.12    473.73 o 
   0   2  43     4190.31     3705.41    456.27 o 
  -5   3  43      409.21       84.65    370.05 o 
  -2   3  43      795.75      623.56    307.88 o 
   1   3  43     6759.40     6572.45    626.69 o 
  -7   4  43      100.14      186.35    462.95 o 
  -4   4  43      394.67      118.30    364.36 o 
  -1   4  43     1574.20     1083.14    401.95 o 
   2   4  43       28.50      486.52    499.74 o 
  -9   5  43      441.06      133.72    464.40 o 
  -6   5  43       34.09       85.38    445.21 o 
  -3   5  43      666.74      374.32    334.12 o 
   0   5  43     1317.60     1011.22    430.30 o 
   3   5  43      881.52      613.67    495.07 o 
 -11   6  43      770.24     1204.48    610.03 o 
  -8   6  43     1562.21     2290.29    705.86 o 
  -5   6  43     1690.86     2197.94    539.46 o 
  -2   6  43     2238.87     1853.69    457.43 o 
   1   6  43     1571.35     1185.98    476.91 o 
   4   6  43      564.43      956.73    495.20 o 
 -10   7  43     1352.18     1830.13    653.38 o 
  -7   7  43     2077.58     2138.72    668.33 o 
  -4   7  43     1231.54      911.11    595.82 o 
  -1   7  43      767.61      825.52    381.43 o 
   2   7  43       41.69      132.96    403.26 o 
   5   7  43       59.30     -228.99    473.42 o 
  -9   8  43      133.43       31.54    502.60 o 
  -6   8  43     3049.82     3127.49    652.78 o 
  -3   8  43       73.83       81.82    557.26 o 
   0   8  43      311.64      303.26    428.49 o 
   3   8  43      541.15      511.58    570.98 o 
 -11   9  43      203.32       68.80    627.74 o 
  -8   9  43        4.64      -53.60    617.44 o 
  -5   9  43      154.79     -175.88    549.12 o 
  -2   9  43      828.18      577.91    430.92 o 
   1   9  43      966.59      412.59    471.94 o 
 -10  10  43       65.94      175.33    619.14 o 
  -7  10  43       16.08     -435.32    584.28 o 
  -4  10  43      751.61      767.61    664.14 o 
  -1  10  43     1802.17     2260.50    647.66 o 
  -9  11  43       98.79      532.18    639.84 o 
  -6  11  43       10.54     -240.32    671.41 o 
  -3  11  43      307.04      321.23    603.61 o 
  -5  12  43      166.54      520.59    722.27 o 
   0   1  44    14613.26    15870.82    810.16 o 
  -2   2  44     6422.86     7438.26    575.67 o 
   1   2  44     9671.77    12072.28    807.12 o 
  -4   3  44     6284.85     6324.25    713.57 o 
  -1   3  44     5663.66     5599.43    506.75 o 
   2   3  44     4538.30     4312.57    705.07 o 
  -6   4  44     8967.07     9251.35    905.08 o 
  -3   4  44      108.06      197.60    335.71 o 
   0   4  44     9903.50    11238.35    800.84 o 
   3   4  44     7061.89     4821.85    775.93 o 
  -8   5  44     2504.92     1838.11    647.86 o 
  -5   5  44     6125.67     5444.13    706.04 o 
  -2   5  44      847.16      580.94    420.82 o 
   1   5  44     2011.10     2064.94    463.32 o 
   4   5  44     4122.23     4070.68    804.40 o 
 -10   6  44     2466.96     2534.76    733.37 o 
  -7   6  44     2076.03     2004.09    609.60 o 
  -4   6  44     4855.83     5446.47    878.84 o 
  -1   6  44     6991.12     6558.46    702.15 o 
   2   6  44      797.49     1161.42    572.59 o 
   5   6  44     1977.33     1881.76    677.29 o 
  -9   7  44     1631.43     2081.45    719.94 o 
  -6   7  44     5987.75     8818.03    954.97 o 
  -3   7  44     1354.33     1740.85    593.79 o 
   0   7  44     5774.54     4238.76    765.87 o 
   3   7  44     1339.88     1142.31    562.73 o 
 -11   8  44     1004.48     1411.98    655.41 o 
  -8   8  44      734.61     1127.00    643.62 o 
  -5   8  44     6329.38     8176.08   1092.54 o 
  -2   8  44    11167.54    11907.14    999.76 o 
   1   8  44     1638.32     2459.69    657.29 o 
 -10   9  44      397.49      808.47    632.02 o 
  -7   9  44     2812.85     3410.03    687.39 o 
  -4   9  44      408.89      836.81    657.79 o 
  -1   9  44     3463.89     3876.59    728.27 o 
   2   9  44     1169.71     1658.51    594.67 o 
  -9  10  44     1430.99     2122.30    798.83 o 
  -6  10  44     1524.86     2288.04    770.41 o 
  -3  10  44      567.61      627.76    643.35 o 
   0  10  44      377.62     1003.84    586.53 o 
  -8  11  44     4985.62     7398.64   1252.50 o 
  -5  11  44      447.19       50.61    576.02 o 
  -2  11  44     1605.54     1407.52    630.34 o 
   0   0  45      200.83     -423.22    401.16 o 
   1   1  45      584.60      637.67    283.49 o 
  -1   2  45      106.66      124.00    258.03 o 
   2   2  45     1304.22      949.89    438.40 o 
  -3   3  45        7.84      -70.99    395.67 o 
   0   3  45     2768.09     2394.93    430.02 o 
   3   3  45      928.48      581.13    427.18 o 
  -5   4  45     1119.72      842.62    463.61 o 
  -2   4  45     1351.58      877.30    366.80 o 
   1   4  45     2099.91     2092.99    601.19 o 
   4   4  45        2.59     -134.72    603.49 o 
  -7   5  45       50.32        8.73    445.50 o 
  -4   5  45       98.49      -75.53    415.19 o 
  -1   5  45     1459.44      766.19    394.68 o 
   2   5  45      275.29      -59.01    425.37 o 
   5   5  45     1215.63     1291.72    766.46 o 
  -9   6  45      129.58      -16.90    616.85 o 
  -6   6  45      406.99      488.56    499.06 o 
  -3   6  45       14.42      136.79    499.91 o 
   0   6  45      106.31       -7.27    382.45 o 
   3   6  45     1021.11      488.32    508.64 o 
 -11   7  45     1151.89     1277.95    609.48 o 
  -8   7  45      694.74      104.10    536.42 o 
  -5   7  45    10331.85    10345.02    997.00 o 
  -2   7  45      125.12       -4.63    413.42 o 
   1   7  45      207.98     -202.60    379.05 o 
   4   7  45       12.85      353.65    542.90 o 
 -10   8  45      875.65      633.93    645.73 o 
  -7   8  45      637.04      542.20    537.70 o 
  -4   8  45      284.59     -208.52    579.02 o 
  -1   8  45       19.80      253.79    422.33 o 
   2   8  45      132.89      117.52    427.87 o 
  -9   9  45       70.36      316.72    587.10 o 
  -6   9  45      146.73      378.74    603.61 o 
  -3   9  45      112.82      470.05    661.57 o 
   0   9  45     1478.52     1292.08    613.47 o 
  -8  10  45      308.53       -0.17    600.10 o 
  -5  10  45        0.91      506.91    742.26 o 
  -2  10  45      488.94     1110.59    590.17 o 
  -7  11  45      137.42      477.95   1058.30 o 
  -4  11  45      190.30      708.23    730.70 o 
  -1   1  46    11269.22    10221.05    679.26 o 
  -3   2  46     6754.96     6449.34    713.18 o 
   0   2  46     3031.31     2724.19    419.03 o 
  -5   3  46     5249.31     3879.23    605.45 o 
  -2   3  46      498.95       79.79    299.15 o 
   1   3  46     2220.77     2525.65    530.41 o 
  -7   4  46     1919.60     2262.81    609.86 o 
  -4   4  46       19.88      289.98    381.91 o 
  -1   4  46     1035.48      939.87    397.24 o 
   2   4  46      480.02      233.34    437.91 o 
  -9   5  46     1447.46     1544.86    584.28 o 
  -6   5  46     6010.64     6490.02    783.28 o 
  -3   5  46      419.73      375.16    412.16 o 
   0   5  46     2072.30     1366.65    500.81 o 
   3   5  46       37.79     -133.16    447.03 o 
 -11   6  46     2385.78     2381.58    794.92 o 
  -8   6  46     2268.70     1835.81    775.59 o 
  -5   6  46     8005.93     8776.61    902.21 o 
  -2   6  46     3230.49     2771.04    551.26 o 
   1   6  46     1344.38      991.16    572.18 o 
   4   6  46     1822.39     1849.02    601.53 o 
 -10   7  46     1046.80      736.77    597.85 o 
  -7   7  46     1012.30      541.72    558.90 o 
  -4   7  46     2851.01     2948.88    800.58 o 
  -1   7  46     5612.01     4410.02    743.49 o 
   2   7  46     1047.34      850.23    557.56 o 
  -9   8  46       15.80     -217.28    556.02 o 
  -6   8  46      964.05      698.32    547.52 o 
  -3   8  46     4465.35     3871.23    883.58 o 
   0   8  46     1540.79     1202.18    606.36 o 
  -8   9  46     1289.99     1399.25    600.42 o 
  -5   9  46      312.15      160.55    660.66 o 
  -2   9  46     1699.36     1477.24    600.86 o 
   1   9  46      710.77      566.48    508.18 o 
  -7  10  46     2209.22     2369.16    820.35 o 
  -4  10  46      459.73     1205.60    756.00 o 
  -1  10  46      691.70      452.74    531.75 o 
  -6  11  46        2.91     -182.87    756.48 o 
   0   1  47      622.07      342.74    287.69 o 
  -2   2  47       43.02      288.46    357.42 o 
   1   2  47     1650.21     1394.28    448.53 o 
  -4   3  47       83.55      113.04    468.93 o 
  -1   3  47     1226.57     1134.75    376.97 o 
   2   3  47      781.39      648.24    424.39 o 
  -6   4  47      172.43      541.15    603.40 o 
  -3   4  47       66.81       49.88    397.31 o 
   0   4  47     2113.54     2118.16    623.48 o 
   3   4  47      113.67      377.10    524.15 o 
  -8   5  47       12.24      -90.46    583.39 o 
  -5   5  47      720.12     1204.03    509.64 o 
  -2   5  47       10.38      297.64    351.03 o 
   1   5  47      690.54      390.13    484.91 o 
   4   5  47     2454.62     2179.56    632.83 o 
 -10   6  47     1284.60     1773.96    746.66 o 
  -7   6  47       15.57     -263.89    406.45 o 
  -4   6  47     4095.34     4294.91    853.24 o 
  -1   6  47      121.76     -307.30    338.99 o 
   2   6  47      825.84      282.44    454.82 o 
  -9   7  47        1.09      139.22    572.21 o 
  -6   7  47     1012.45     1236.28    571.52 o 
  -3   7  47      163.48      826.93    561.70 o 
   0   7  47       32.96      149.90    470.00 o 
   3   7  47      462.06      -82.26    516.19 o 
  -8   8  47      203.96      -80.63    499.00 o 
  -5   8  47     1788.49     2839.36    734.53 o 
  -2   8  47      148.79      220.72    363.20 o 
   1   8  47      611.92      804.46    608.71 o 
  -7   9  47      101.90     -183.48    613.20 o 
  -4   9  47       11.02       28.72    641.84 o 
  -1   9  47      774.34      514.89    573.25 o 
  -6  10  47       22.84      602.94    700.95 o 
  -3  10  47      162.27     -115.28    711.89 o 
   0   0  48     4461.68     4957.34    919.62 o 
   1   1  48     4199.25     4467.31    506.38 o 
  -1   2  48     2887.17     2599.97    409.03 o 
   2   2  48     2894.01     2805.38    536.43 o 
  -3   3  48      476.80      536.95    401.87 o 
   0   3  48     1712.09     1913.04    540.44 o 
   3   3  48     2611.73     1997.41    541.69 o 
  -5   4  48     1579.42     1396.66    518.94 o 
  -2   4  48      127.16      367.19    399.32 o 
   1   4  48       18.70     -106.93    412.52 o 
   4   4  48      290.11       48.47    468.75 o 
  -7   5  48     3001.95     3023.90    666.52 o 
  -4   5  48       13.61      -42.25    447.27 o 
  -1   5  48     4060.08     4024.48    643.18 o 
   2   5  48      472.24      454.95    490.24 o 
   5   5  48     1026.53      856.29    615.91 o 
  -9   6  48     1243.60      598.31    607.04 o 
  -6   6  48     4787.61     5142.70    790.58 o 
  -3   6  48     3664.73     3386.28    797.41 o 
   0   6  48      429.81      414.46    453.83 o 
   3   6  48     1206.06      990.12    555.78 o 
  -8   7  48      271.68      383.09    560.64 o 
  -5   7  48     1967.35     3159.60    824.40 o 
  -2   7  48     4195.14     4116.34    655.58 o 
   1   7  48      971.39      943.29    543.43 o 
  -7   8  48       88.85      180.51    528.30 o 
  -4   8  48        5.57      129.08    734.63 o 
  -1   8  48     1135.61     1273.14    561.42 o 
  -9   9  48      290.13      249.06    598.34 o 
  -6   9  48      503.79      591.92    650.54 o 
  -3   9  48     1264.77     1152.32    673.40 o 
   0   9  48      416.45      267.07    477.77 o 
  -5  10  48        2.76      -69.66    770.50 o 
  -1   1  49       21.68        6.63    308.05 o 
  -3   2  49      429.82      364.22    437.26 o 
   0   2  49      758.15     1214.27    386.34 o 
  -5   3  49      687.06     1197.74    507.71 o 
  -2   3  49       35.95       12.45    410.05 o 
   1   3  49     6845.28     5831.64    736.01 o 
  -7   4  49      148.08     -132.63    423.74 o 
  -4   4  49      465.84      236.56    495.87 o 
  -1   4  49      355.27      158.65    370.92 o 
   2   4  49       21.32      523.74    504.72 o 
  -9   5  49     1082.24     1095.07    635.04 o 
  -6   5  49      189.49      338.50    455.01 o 
  -3   5  49      156.32      440.79    456.38 o 
   0   5  49      258.14      402.36    498.91 o 
   3   5  49      463.09      254.47    495.01 o 
  -8   6  49       10.62      297.76    641.18 o 
  -5   6  49     1635.03     2018.65    581.72 o 
  -2   6  49       42.86       39.21    547.49 o 
   1   6  49      161.30       78.11    473.54 o 
   4   6  49      449.07      230.56    514.67 o 
  -7   7  49      743.65      431.35    530.60 o 
  -4   7  49     4030.70     4195.36   1028.76 o 
  -1   7  49      299.29      221.17    440.01 o 
   2   7  49       47.95      138.29    530.90 o 
  -9   8  49        3.54     -608.64    545.57 o 
  -6   8  49     1954.31     2630.27    891.63 o 
  -3   8  49       44.03     -278.76    656.66 o 
   0   8  49     1376.14     1026.55    560.17 o 
  -8   9  49       17.25     -550.86    499.23 o 
  -5   9  49      166.30      310.75    585.62 o 
  -2   9  49      893.84      634.62    739.34 o 
  -4  10  49       11.50      106.27    618.06 o 
   0   1  50     1469.79     1295.20    363.32 o 
  -2   2  50     2157.10     1526.29    505.07 o 
   1   2  50      229.28      428.29    429.81 o 
  -4   3  50      269.23      274.20    502.71 o 
  -1   3  50      458.60       61.27    373.58 o 
   2   3  50       29.74        2.47    406.09 o 
  -6   4  50     4612.94     5025.51    771.50 o 
  -3   4  50       28.02      -26.37    399.41 o 
   0   4  50     2493.91     2686.66    653.42 o 
   3   4  50        2.40      -98.37    463.20 o 
  -8   5  50      941.90     1082.65    521.73 o 
  -5   5  50     3096.60     1928.98    596.98 o 
  -2   5  50     2259.32     3041.31    706.76 o 
   1   5  50      199.24      395.28    514.46 o 
   4   5  50      499.69     -271.63    552.89 o 
  -7   6  50     1913.64     2459.93    711.70 o 
  -4   6  50     1715.57     2108.46    750.18 o 
  -1   6  50     2177.66     2330.29    639.86 o 
   2   6  50        3.97     -121.52    445.76 o 
  -9   7  50      183.50      -45.86    620.74 o 
  -6   7  50       63.99      -41.53    477.75 o 
  -3   7  50      575.04      760.09    576.35 o 
   0   7  50      121.14      561.09    504.24 o 
  -8   8  50        5.16      396.10    589.34 o 
  -5   8  50      107.25      279.65    664.79 o 
  -2   8  50     1367.31      503.60    838.53 o 
  -7   9  50        4.30      620.23    717.98 o 
  -4   9  50        7.62      669.73    642.11 o 
   0   0  51        8.90      496.25    636.38 o 
   1   1  51     1097.10     1102.09    439.57 o 
  -1   2  51      352.82      672.98    364.04 o 
   2   2  51     6299.48     6265.56    775.42 o 
  -3   3  51      474.81      224.45    411.32 o 
   0   3  51     2704.50     2821.09    639.78 o 
   3   3  51     2641.15     2419.44    617.89 o 
  -5   4  51     1609.42     1584.49    597.69 o 
  -2   4  51      442.18      351.40    541.51 o 
   1   4  51     4069.41     4095.16    758.02 o 
   4   4  51      250.80      505.59    473.16 o 
  -7   5  51      186.85      222.03    484.53 o 
  -4   5  51      561.32      409.62    459.53 o 
  -1   5  51      338.83      618.15    442.08 o 
   2   5  51      306.17      166.41    543.10 o 
  -9   6  51      480.96     1203.73    652.43 o 
  -6   6  51      134.97       29.76    472.98 o 
  -3   6  51      572.93      814.48    604.41 o 
   0   6  51      424.64      186.04    495.94 o 
   3   6  51      182.36       66.73    478.36 o 
  -8   7  51      269.19     -524.54    572.32 o 
  -5   7  51     4990.66     7744.27   1172.05 o 
  -2   7  51      428.17      297.96    651.52 o 
   1   7  51      467.89      489.60    499.66 o 
  -7   8  51      860.06      750.72    631.77 o 
  -4   8  51      492.30     1307.15    668.36 o 
  -1   8  51      936.63     1195.77    563.20 o 
  -6   9  51      893.40      716.10    848.31 o 
  -3   9  51      303.81     1494.35    927.01 o 
  -1   1  52     2635.14     2496.78    429.60 o 
  -3   2  52      150.14      257.02    393.81 o 
   0   2  52      530.06      695.52    443.49 o 
  -5   3  52      851.04      883.99    509.22 o 
  -2   3  52       32.65      453.10    448.91 o 
   1   3  52       52.66      468.50    459.21 o 
  -7   4  52     2142.98     2064.46    644.09 o 
  -4   4  52       71.55      253.02    463.98 o 
  -1   4  52     1300.64     1392.90    499.05 o 
   2   4  52        2.50      293.30    543.30 o 
  -6   5  52     5574.77     6349.43    860.23 o 
  -3   5  52     1027.20     1139.78    685.42 o 
   0   5  52     1859.48      900.88    576.18 o 
   3   5  52       41.54      390.76    535.53 o 
  -8   6  52      485.85      589.29    529.54 o 
  -5   6  52      915.47      936.97    687.46 o 
  -2   6  52     4312.84     4970.74    898.86 o 
   1   6  52       64.40      461.02    478.41 o 
  -7   7  52        2.95       -2.85    620.80 o 
  -4   7  52      752.84      878.76    706.63 o 
  -1   7  52      144.47     -221.33    429.64 o 
  -6   8  52       40.75      206.10    752.13 o 
  -3   8  52      577.07      627.48    691.41 o 
   0   1  53     1263.02     1220.66    371.51 o 
  -2   2  53      412.46      526.05    433.39 o 
   1   2  53     6496.00     6330.70    769.37 o 
  -4   3  53     1559.55     1367.97    528.83 o 
  -1   3  53     1933.30     1912.58    559.12 o 
   2   3  53     5331.41     4495.06    723.25 o 
  -6   4  53     2133.97     2449.17    701.42 o 
  -3   4  53       53.77     -337.06    562.03 o 
   0   4  53     2419.37     2428.44    664.05 o 
   3   4  53      280.90      228.90    529.91 o 
  -8   5  53     2097.64     2439.81    699.44 o 
  -5   5  53      853.36      991.79    593.68 o 
  -2   5  53       13.26      405.57    531.08 o 
   1   5  53      220.28      240.93    476.18 o 
  -7   6  53      644.47     1186.39    585.68 o 
  -4   6  53     2531.78     2867.82    871.60 o 
  -1   6  53     3439.29     3248.76    711.28 o 
   2   6  53       59.21      -38.59    539.51 o 
  -6   7  53     2285.83     2051.05    827.74 o 
  -3   7  53     1004.24     1203.66    666.62 o 
   0   7  53      631.35      226.76    549.47 o 
  -5   8  53     1878.01     1604.44    841.71 o 
  -2   8  53     2062.51     2056.29    944.39 o 
   0   0  54     2394.49     3270.16    895.82 o 
   1   1  54     1428.84     1078.77    496.66 o 
  -1   2  54      298.21      577.44    528.06 o 
   2   2  54       33.44     1068.41    561.83 o 
  -3   3  54       35.51     -177.23    414.58 o 
   0   3  54      235.20      -86.49    547.89 o 
   3   3  54     4909.39     4883.97    860.05 o 
  -5   4  54     2088.94     2054.74    682.97 o 
  -2   4  54      242.14       55.59    481.16 o 
   1   4  54        2.10     -371.76    486.64 o 
   4   4  54      113.33     -208.14    528.45 o 
  -7   5  54     1698.88     2693.27    758.31 o 
  -4   5  54      427.93      572.60    628.03 o 
  -1   5  54     3033.86     4032.45   1004.43 o 
   2   5  54       93.00       66.27    510.56 o 
  -6   6  54      649.65      770.33    718.33 o 
  -3   6  54     2719.99     2214.69    745.64 o 
   0   6  54      131.00     -158.56    484.17 o 
  -5   7  54       83.43     -418.04    713.19 o 
  -2   7  54     3468.17     3254.45    978.94 o 
  -4   8  54        6.67      158.88    657.68 o 
  -1   1  55     2947.33     3103.17    611.36 o 
  -3   2  55     2707.58     2597.34    628.01 o 
   0   2  55     4391.34     5344.02    854.51 o 
  -5   3  55     3166.11     3456.20    736.02 o 
  -2   3  55      162.15      344.93    562.91 o 
   1   3  55     5199.91     5856.62    899.55 o 
  -7   4  55     1728.73     1585.72    620.19 o 
  -4   4  55       39.65      208.73    501.52 o 
  -1   4  55     1412.34     2201.08    904.73 o 
   2   4  55      582.36      759.55    530.21 o 
  -6   5  55     1732.78     2897.73    734.21 o 
  -3   5  55        2.27      -61.87    538.79 o 
   0   5  55     2932.14     3327.44    944.58 o 
  -5   6  55     2746.88     4132.20    958.53 o 
  -2   6  55     1822.28     3058.29   1040.19 o 
  -4   7  55     3073.05     3762.82    945.56 o 
   0   1  56     3075.78     2833.10    698.31 o 
  -2   2  56     1988.37     2352.86    636.42 o 
   1   2  56       46.08      318.29    593.49 o 
  -4   3  56      985.82     1116.52    587.39 o 
  -1   3  56      229.31      313.92    758.00 o 
   2   3  56      953.26      912.20    653.39 o 
  -6   4  56     4766.01     5355.09    841.95 o 
  -3   4  56      745.09      335.86    643.88 o 
   0   4  56      170.46     -313.70    531.17 o 
  -5   5  56      911.39     1771.88    622.84 o 
  -2   5  56     2305.53     3194.40    952.87 o 
   1   5  56     1115.14     1117.37    768.67 o 
  -4   6  56      202.01     1099.06    732.29 o 
  -1   6  56     3338.10     3954.75   1131.41 o 
   0   0  57     8207.14     7653.94   1258.64 o 
   1   1  57     3619.58     2915.35    700.31 o 
  -1   2  57     1490.15     1550.37    678.26 o 
   2   2  57     2898.53     3798.59    844.49 o 
  -3   3  57        1.60       89.88    502.00 o 
   0   3  57     2368.00     2028.26    653.66 o 
   3   3  57      921.51     1772.16    722.15 o 
  -5   4  57     2614.76     2759.95    710.66 o 
  -2   4  57      352.30       60.53    508.38 o 
   1   4  57     1173.90     1394.46    662.46 o 
  -4   5  57      209.10      664.62    678.40 o 
  -1   5  57     2586.04     2812.78   2419.47 o 
  -3   6  57     2125.85     2305.49    775.91 o 
  -1   1  58     4935.18     5554.89    746.53 o 
  -3   2  58     1402.03      755.83    543.27 o 
   0   2  58      190.89      773.07    705.57 o 
  -5   3  58     1994.97     1925.97    604.20 o 
  -2   3  58     1127.58     1378.40    659.80 o 
   1   3  58       33.22      -35.97    589.36 o 
  -4   4  58     1351.16      966.62    686.69 o 
  -1   4  58      725.39     1393.69    849.53 o 
  -3   5  58     1057.60     1450.07    739.55 o 
   0   1  59     3674.13     3804.80   1065.53 o 
  -2   2  59     1288.53      977.35    671.80 o 
   1   2  59     1367.21     1466.63    624.21 o 
  -4   3  59      409.06      520.18    576.20 o 
  -1   3  59      806.89      457.69    729.39 o 
  -3   4  59        2.48      260.83    627.44 o 
   0   4  59     1402.87      896.09    731.68 o 
   1   1  60     2172.80     2419.00    694.48 o 
  -1   2  60     1928.68     2593.08    954.78 o 
  -3   3  60     3343.08     3580.88    845.57 o 
   0   3  60      193.78      794.56    746.17 o 
  -1   1  61     1902.25     2235.71   1378.18 o 
                                                 
